# Supplementary material for: ﻿Revision of Lathonurarectirostris (O.F. Müller, 1785) (Anomopoda, Macrothricidae) leads to translocation of East Asian populations to a separate species, Lathonurabekkerae sp. nov
Source: Zookeys. 2025 Aug 19;1249:147–92. doi: 10.3897/zookeys.1249.154922 (PMC12381582; doi:10.3897/zookeys.1249.154922)
Supplement: XML Treatment for Lathonura rectirostris [file zookeys.1249.154922-treatment2.xml]

<!DOCTYPE tp:taxon-treatment
  PUBLIC "-//TaxonX//DTD Taxonomic Treatment Publishing DTD v0 20100105//EN" "tax-treatment-NSO.dtd">
<tp:taxon-treatment xmlns:tp="http://www.plazi.org/taxpub"><tp:treatment-meta><kwd-group><label>Taxon classification</label><kwd>
                  <named-content content-type="kingdom">Animalia</named-content>
                </kwd><kwd>
                  <named-content content-type="order">Anomopoda</named-content>
                </kwd><kwd>
                  <named-content content-type="family">Macrothricidae</named-content>
                </kwd></kwd-group><mixed-citation publication-type="journal"><person-group><name><surname>Dadykin</surname><given-names>Ivan A.</given-names></name><name><surname>Pereboev</surname><given-names>Dmitry D.</given-names></name></person-group><article-title>﻿Revision of <italic><tp:taxon-name><tp:taxon-name-part taxon-name-part-type="genus" reg="Lathonura">Lathonura</tp:taxon-name-part><tp:taxon-name-part taxon-name-part-type="species" reg="rectirostris">rectirostris</tp:taxon-name-part></tp:taxon-name></italic> (O.F. Müller, 1785) (<tp:taxon-name><tp:taxon-name-part taxon-name-part-type="order">Anomopoda</tp:taxon-name-part></tp:taxon-name>, <tp:taxon-name><tp:taxon-name-part taxon-name-part-type="family">Macrothricidae</tp:taxon-name-part></tp:taxon-name>) leads to translocation of East Asian populations to a separate species, <italic><tp:taxon-name><tp:taxon-name-part taxon-name-part-type="genus" reg="Lathonura">Lathonura</tp:taxon-name-part><tp:taxon-name-part taxon-name-part-type="species" reg="bekkerae">bekkerae</tp:taxon-name-part></tp:taxon-name></italic> sp. nov.</article-title><source>Zookeys</source><day>19</day><month>08</month><year>2025</year><volume>1249</volume><fpage>147</fpage><lpage>192</lpage><pub-id pub-id-type="doi">10.3897/zookeys.1249.154922</pub-id></mixed-citation></tp:treatment-meta><tp:nomenclature><label>﻿</label><tp:taxon-name>
                <object-id xmlns:xlink="http://www.w3.org/1999/xlink" content-type="arpha" xlink:type="simple">EC4A39C2-F7FB-597B-9B80-5BDB0B4BC544</object-id>
                <tp:taxon-name-part taxon-name-part-type="genus" reg="Lathonura">Lathonura</tp:taxon-name-part>
                <tp:taxon-name-part taxon-name-part-type="species" reg="rectirostris">rectirostris</tp:taxon-name-part>
              </tp:taxon-name><tp:taxon-authority>(O.F. Müller, 1785)</tp:taxon-authority><xref ref-type="fig" rid="F3">Figs 3</xref><xref ref-type="fig" rid="F4">, 4</xref><xref ref-type="fig" rid="F5">, 5</xref><xref ref-type="fig" rid="F6">, 6</xref><xref ref-type="supplementary-material" rid="S1">, Suppl. materials 1</xref><xref ref-type="supplementary-material" rid="S2">, 2: figs S1A–F, S2–4</xref></tp:nomenclature><tp:treatment-sec sec-type="References" id="SECID0E3JBG"><title>References.</title><p>Müller O.F. (1785): 90, pl. XII, figs 1–3 (<italic><tp:taxon-name><tp:taxon-name-part taxon-name-part-type="genus" reg="Daphnia">Daphnia</tp:taxon-name-part></tp:taxon-name></italic>); <xref ref-type="bibr" rid="B55">Koch (1841)</xref>: fig. 35.24 (<italic><tp:taxon-name><tp:taxon-name-part taxon-name-part-type="genus" reg="Pasithea">Pasithea</tp:taxon-name-part></tp:taxon-name></italic>); <xref ref-type="bibr" rid="B138">Zaddach (1844)</xref>: 23–24 (<italic><tp:taxon-name><tp:taxon-name-part taxon-name-part-type="genus" reg="Daphnia">Daphnia</tp:taxon-name-part><tp:taxon-name-part taxon-name-part-type="species" reg="brachyura">brachyura</tp:taxon-name-part></tp:taxon-name></italic>); <xref ref-type="bibr" rid="B77">Liévin (1848)</xref>: 42, pl. XI, figs 1–3 (<italic><tp:taxon-name><tp:taxon-name-part taxon-name-part-type="genus" reg="Pasithea">Pasithea</tp:taxon-name-part></tp:taxon-name></italic>); <xref ref-type="bibr" rid="B30">Fischer (1848)</xref>: 174–177, pl. VI (<italic><tp:taxon-name><tp:taxon-name-part taxon-name-part-type="genus" reg="Daphnia">Daphnia</tp:taxon-name-part><tp:taxon-name-part taxon-name-part-type="species" reg="mystacina">mystacina</tp:taxon-name-part></tp:taxon-name></italic>); <xref ref-type="bibr" rid="B78">Lilljeborg (1853)</xref>: 57–61, pl. IV, figs 8–11, pl. V, fig. 2; <xref ref-type="bibr" rid="B103">Schödler (1858)</xref>: 27, pl. 1, fig. 10 (<italic><tp:taxon-name><tp:taxon-name-part taxon-name-part-type="genus" reg="Daphnia"/><tp:taxon-name-part taxon-name-part-type="species" reg="spinosa">spinosa</tp:taxon-name-part></tp:taxon-name></italic>); <xref ref-type="bibr" rid="B76">Leydig (1860)</xref>: 200–205, pl. VII, fig. 57 (<italic><tp:taxon-name><tp:taxon-name-part taxon-name-part-type="genus" reg="Pasithea">Pasithea</tp:taxon-name-part><tp:taxon-name-part taxon-name-part-type="species" reg="rectirostris">rectirostris</tp:taxon-name-part></tp:taxon-name></italic>, <italic><tp:taxon-name><tp:taxon-name-part taxon-name-part-type="genus" reg="Pasithea">P.</tp:taxon-name-part><tp:taxon-name-part taxon-name-part-type="species" reg="lacustris">lacustris</tp:taxon-name-part></tp:taxon-name></italic>); Müller Р.Е. (1867): 139–140; <xref ref-type="bibr" rid="B96">Norman and Brady (1867)</xref>: 14–16, pl. XXIII, figs 8–12; <xref ref-type="bibr" rid="B80">Lund (1870)</xref>: 155, pl. IX, figs 1–4; <xref ref-type="bibr" rid="B42">Gruber and Weismann (1877)</xref>: 103–113, pl. IV, figs 11, 12, 14, 15, 15a (<italic><tp:taxon-name><tp:taxon-name-part taxon-name-part-type="genus" reg="Pasithea">Pasithea</tp:taxon-name-part></tp:taxon-name></italic>); <xref ref-type="bibr" rid="B45">Hellich (1877)</xref>: 63; <xref ref-type="bibr" rid="B11">Birge (1879)</xref>: 89–90, <xref ref-type="bibr" rid="B47">Herrick (1884)</xref>: 71–72, pl. D; <xref ref-type="bibr" rid="B88">Matile (1890)</xref>: 134; <xref ref-type="bibr" rid="B48">Herrick and Turner (1895)</xref>: 216, pl. LVII; <xref ref-type="bibr" rid="B79">Lilljeborg (1900)</xref>: 354–360, pl. LV, figs 15–18, pl. LVI, figs 1–14; <xref ref-type="bibr" rid="B54">Keilhack (1909)</xref>: 64, fig. 147; <xref ref-type="bibr" rid="B13">Birge (1918)</xref>: 716, fig. 1117; <xref ref-type="bibr" rid="B10">Berg (1929–1930)</xref>: 65–66; <xref ref-type="bibr" rid="B4">Behning (1941)</xref>: 207–209, fig. 90; <xref ref-type="bibr" rid="B105">Scourfield and Harding (1958)</xref>: 29, figs 62, 63; <xref ref-type="bibr" rid="B17">Brooks (1959)</xref>: 630, fig. 27.64; <xref ref-type="bibr" rid="B46">Herbst (1962)</xref>: 72, fig. 45a–d; <xref ref-type="bibr" rid="B120">Sramek-Hušek et al. (1962)</xref>: 292, fig. 106; <xref ref-type="bibr" rid="B85">Manuilova (1964)</xref>: 201–202, fig. 93; <xref ref-type="bibr" rid="B106">Sergeev (1971)</xref>: 1–7, figs 1–6; <xref ref-type="bibr" rid="B31">Flössner (1972)</xref>: 242–245, figs 114, 115; <xref ref-type="bibr" rid="B37">Fryer (1972)</xref>: 80–82, figs 1–3; <xref ref-type="bibr" rid="B38">Fryer (1974)</xref>: 211–227, figs 91–109; <xref ref-type="bibr" rid="B113">Smirnov (1976)</xref>: 158–162, figs 143–148 (<italic><tp:taxon-name><tp:taxon-name-part taxon-name-part-type="genus" reg="Pasithea"/><tp:taxon-name-part taxon-name-part-type="species" reg="rectirostris">rectirostris</tp:taxon-name-part></tp:taxon-name></italic>, <italic><tp:taxon-name><tp:taxon-name-part taxon-name-part-type="genus" reg="Pasithea"/><tp:taxon-name-part taxon-name-part-type="species" reg="lacustris">lacustris</tp:taxon-name-part></tp:taxon-name></italic>); <xref ref-type="bibr" rid="B92">Negrea (1983)</xref>: 196–198, fig. 78; <xref ref-type="bibr" rid="B86">Margaritora (1985)</xref>: 183–185, fig. 75; <xref ref-type="bibr" rid="B22">Dodson and Frey (1991)</xref>: fig. 20.50; <xref ref-type="bibr" rid="B25">Dumont and Silva-Briano (1998)</xref>: figs 3, 5; <xref ref-type="bibr" rid="B109">Silva-Briano (1998)</xref>: 156–168, figs 11–19, 68–102; <xref ref-type="bibr" rid="B32">Flössner (2000)</xref>: 79–80; <xref ref-type="bibr" rid="B61">Kotov (2006)</xref>: fig. 6H; <xref ref-type="bibr" rid="B50">Hudec (2010)</xref>: 258–261, fig. 62; <xref ref-type="bibr" rid="B68">Kotov et al. (2010)</xref>: 222, pl. 128, figs 7–8, pl. 130, figs 8–10; <xref ref-type="bibr" rid="B63">Kotov (2013)</xref>: figs 27З, 65З, 81А–Б, 100В–Г, 151E, 163A; <xref ref-type="bibr" rid="B14">Błedzki and Rybak (2016)</xref>: 248–249; <xref ref-type="bibr" rid="B100">Rogers et al. (2019)</xref>: figs 16.2.23L–M, <xref ref-type="bibr" rid="B59">Korovchinsky et al. (2021)</xref>: 235–237, pl. 68, figs 10–12.</p></tp:treatment-sec><tp:treatment-sec sec-type="type material" id="SECID0EUSBG"><title>Type material.</title><p>Probably lost, as are all the materials of Otto Frederik Müller (<xref ref-type="bibr" rid="B35">Frey 1980</xref>).</p></tp:treatment-sec><tp:treatment-sec sec-type="type locality" id="SECID0E5SBG"><title>Type locality.</title><p>Surroundings of Copenhagen, Denmark (Müller O.F. 1785).</p></tp:treatment-sec><tp:treatment-sec sec-type="material" id="SECID0EDTBG"><title>Material examined.</title><p>Norway • 4 ephippial ♀, 3 ♂; Innlandet, Lake Randsfjorden; <named-content xmlns:xlink="http://www.w3.org/1999/xlink" content-type="dwc:verbatimCoordinates" xlink:type="simple"><named-content content-type="geo-json" specific-use="{&#34;type&#34;:&#34;Point&#34;,&#34;coordinates&#34;:[10.133667,60.795000]}" id="NCID0EMTBG" xlink:type="simple">60°47.70'N, 10°8.02'E</named-content></named-content>; 17 Oct. 2015; A.Y. Sinev leg.; <abbrev xmlns:xlink="http://www.w3.org/1999/xlink" content-type="institution" xlink:title="A.N. Severtsov Institute of Ecology and Evolution of the Russian Academy of Sciences" id="ABBRID0ERTBG" xlink:type="simple">IEE</abbrev> AAK 2024–132 • 10 parthenogenetic ♀, 4 ephippial ♀, 4 ♂; same data as for preceding; <named-content xmlns:xlink="http://www.w3.org/1999/xlink" content-type="dwc:verbatimCoordinates" xlink:type="simple"><named-content content-type="geo-json" specific-use="{&#34;type&#34;:&#34;Point&#34;,&#34;coordinates&#34;:[10.294500,60.529500]}" id="NCID0EZTBG" xlink:type="simple">60°31.77'N, 10°17.67'E</named-content></named-content>; 7 Oct. 2015; A.Y. Sinev leg.; <abbrev xmlns:xlink="http://www.w3.org/1999/xlink" content-type="institution" xlink:title="A.N. Severtsov Institute of Ecology and Evolution of the Russian Academy of Sciences" id="ABBRID0E5TBG" xlink:type="simple">IEE</abbrev> AAK M–3383. Russia • 2 parthenogenetic ♀; Murmansk Area, Teriberka; <named-content xmlns:xlink="http://www.w3.org/1999/xlink" content-type="dwc:verbatimCoordinates" xlink:type="simple"><named-content content-type="geo-json" specific-use="{&#34;type&#34;:&#34;Point&#34;,&#34;coordinates&#34;:[35.121833,69.196667]}" id="NCID0EGUBG" xlink:type="simple">69°11.80'N, 35°7.31'E</named-content></named-content>; 4 Aug. 2020; small roadside lake with rocky sediment; P.G. Garibian leg.; <abbrev xmlns:xlink="http://www.w3.org/1999/xlink" content-type="institution" xlink:title="A.N. Severtsov Institute of Ecology and Evolution of the Russian Academy of Sciences" id="ABBRID0ELUBG" xlink:type="simple">IEE</abbrev> AAK M–5921 • 1 parthenogenetic ♀; Tver Area, Rivitsky village; <named-content xmlns:xlink="http://www.w3.org/1999/xlink" content-type="dwc:verbatimCoordinates" xlink:type="simple"><named-content content-type="geo-json" specific-use="{&#34;type&#34;:&#34;Point&#34;,&#34;coordinates&#34;:[35.914000,57.609167]}" id="NCID0ETUBG" xlink:type="simple">57°36.55'N, 35°54.84'E</named-content></named-content>; 4 Sep. 2011; S.V. Pavlova leg.; <abbrev xmlns:xlink="http://www.w3.org/1999/xlink" content-type="institution" xlink:title="A.N. Severtsov Institute of Ecology and Evolution of the Russian Academy of Sciences" id="ABBRID0EYUBG" xlink:type="simple">IEE</abbrev> AAK M–2182 5921 • 5 parthenogenetic ♀; Moscow Area, Lake Glubokoe; <named-content xmlns:xlink="http://www.w3.org/1999/xlink" content-type="dwc:verbatimCoordinates" xlink:type="simple"><named-content content-type="geo-json" specific-use="{&#34;type&#34;:&#34;Point&#34;,&#34;coordinates&#34;:[36.510833,55.751833]}" id="NCID0EAVBG" xlink:type="simple">55°45.11'N, 36°30.65'E</named-content></named-content>; 16 Aug. 2016; vegetated zone with water lily leaves; A.A. Kotov leg. <abbrev xmlns:xlink="http://www.w3.org/1999/xlink" content-type="institution" xlink:title="A.N. Severtsov Institute of Ecology and Evolution of the Russian Academy of Sciences" id="ABBRID0EFVBG" xlink:type="simple">IEE</abbrev> AAK M–3489 • 2 parthenogenetic ♀; Moscow Area, Lomonosov <named-content xmlns:xlink="http://www.w3.org/1999/xlink" content-type="dwc:institutional_code" xlink:title="Zoological Museum of Lomonosov Moscow State University" xlink:href="http://grbio.org/institution/moscow-state-university" xlink:type="simple">MSU</named-content> biological station; <named-content xmlns:xlink="http://www.w3.org/1999/xlink" content-type="dwc:verbatimCoordinates" xlink:type="simple"><named-content content-type="geo-json" specific-use="{&#34;type&#34;:&#34;Point&#34;,&#34;coordinates&#34;:[36.730500,55.698833]}" id="NCID0ESVBG" xlink:type="simple">55°41.93'N, 36°43.83'E</named-content></named-content>; 7 Oct. 2023; vegetated pond; E.K. Degtyareva leg.; <abbrev xmlns:xlink="http://www.w3.org/1999/xlink" content-type="institution" xlink:title="A.N. Severtsov Institute of Ecology and Evolution of the Russian Academy of Sciences" id="ABBRID0EXVBG" xlink:type="simple">IEE</abbrev> AAK M–8490 • 1 parthenogenetic ♀; Ryazan Area, Murmino; <named-content xmlns:xlink="http://www.w3.org/1999/xlink" content-type="dwc:verbatimCoordinates" xlink:type="simple"><named-content content-type="geo-json" specific-use="{&#34;type&#34;:&#34;Point&#34;,&#34;coordinates&#34;:[40.053167,54.582500]}" id="NCID0E6VBG" xlink:type="simple">54°34.95'N, 40°3.19'E</named-content></named-content>; 15 July 2007; vegetated lake with water pineapple; A.A. Kotov leg.; <abbrev xmlns:xlink="http://www.w3.org/1999/xlink" content-type="institution" xlink:title="A.N. Severtsov Institute of Ecology and Evolution of the Russian Academy of Sciences" id="ABBRID0EEWBG" xlink:type="simple">IEE</abbrev> AAK M–0430 • 1 parthenogenetic ♀; Kostroma Area; <named-content xmlns:xlink="http://www.w3.org/1999/xlink" content-type="dwc:verbatimCoordinates" xlink:type="simple"><named-content content-type="geo-json" specific-use="{&#34;type&#34;:&#34;Point&#34;,&#34;coordinates&#34;:[44.509500,58.169167]}" id="NCID0EMWBG" xlink:type="simple">58°10.15'N, 44°30.57'E</named-content></named-content>; 5 Sep. 2020; small vegetated pond in Unzha River valley; A.A. Neplyukhina leg.; <abbrev xmlns:xlink="http://www.w3.org/1999/xlink" content-type="institution" xlink:title="A.N. Severtsov Institute of Ecology and Evolution of the Russian Academy of Sciences" id="ABBRID0ERWBG" xlink:type="simple">IEE</abbrev> AAK M–6797 • 1 parthenogenetic ♀; Kostroma Area; <named-content xmlns:xlink="http://www.w3.org/1999/xlink" content-type="dwc:verbatimCoordinates" xlink:type="simple"><named-content content-type="geo-json" specific-use="{&#34;type&#34;:&#34;Point&#34;,&#34;coordinates&#34;:[44.554000,58.188333]}" id="NCID0EZWBG" xlink:type="simple">58°11.3'N, 44°33.24'E</named-content></named-content>; 5 Sep. 2020; small vegetated pond in Unzha River valley; A.A. Neplyukhina leg.; <abbrev xmlns:xlink="http://www.w3.org/1999/xlink" content-type="institution" xlink:title="A.N. Severtsov Institute of Ecology and Evolution of the Russian Academy of Sciences" id="ABBRID0E5WBG" xlink:type="simple">IEE</abbrev> AAK M–6787 • 2 parthenogenetic ♀; Nizhny Novgorod Area; <named-content xmlns:xlink="http://www.w3.org/1999/xlink" content-type="dwc:verbatimCoordinates" xlink:type="simple"><named-content content-type="geo-json" specific-use="{&#34;type&#34;:&#34;Point&#34;,&#34;coordinates&#34;:[43.752167,56.211500]}" id="NCID0EGXBG" xlink:type="simple">56°12.69'N, 43°45.13'E</named-content></named-content>; 19 Sep. 2018; Gnilichka River, vegetated shoreline with coontail; D.E. Gavrilko leg.; <abbrev xmlns:xlink="http://www.w3.org/1999/xlink" content-type="institution" xlink:title="A.N. Severtsov Institute of Ecology and Evolution of the Russian Academy of Sciences" id="ABBRID0ELXBG" xlink:type="simple">IEE</abbrev> AAK M–4471 • 5 parthenogenetic ♀; Nizhny Novgorod Area; <named-content xmlns:xlink="http://www.w3.org/1999/xlink" content-type="dwc:verbatimCoordinates" xlink:type="simple"><named-content content-type="geo-json" specific-use="{&#34;type&#34;:&#34;Point&#34;,&#34;coordinates&#34;:[43.756833,56.205333]}" id="NCID0ETXBG" xlink:type="simple">56°12.32'N, 43°45.41'E</named-content></named-content>; 19 Sep. 2018; vegetated pond with water pineapple at Gnilichka River; D.E. Gavrilko leg.; <abbrev xmlns:xlink="http://www.w3.org/1999/xlink" content-type="institution" xlink:title="A.N. Severtsov Institute of Ecology and Evolution of the Russian Academy of Sciences" id="ABBRID0EYXBG" xlink:type="simple">IEE</abbrev> AAK M–4479 • 2 parthenogenetic ♀; Penza Area; <named-content xmlns:xlink="http://www.w3.org/1999/xlink" content-type="dwc:verbatimCoordinates" xlink:type="simple"><named-content content-type="geo-json" specific-use="{&#34;type&#34;:&#34;Point&#34;,&#34;coordinates&#34;:[45.088000,53.234000]}" id="NCID0EAYBG" xlink:type="simple">53°14.04'N, 45°5.28'E</named-content></named-content>; 5 May 2010; vegetated oxbow lake; E.I. Bekker leg.; <abbrev xmlns:xlink="http://www.w3.org/1999/xlink" content-type="institution" xlink:title="A.N. Severtsov Institute of Ecology and Evolution of the Russian Academy of Sciences" id="ABBRID0EFYBG" xlink:type="simple">IEE</abbrev> AAK M–1808; • 2 parthenogenetic ♀; Penza Area; <named-content xmlns:xlink="http://www.w3.org/1999/xlink" content-type="dwc:verbatimCoordinates" xlink:type="simple"><named-content content-type="geo-json" specific-use="{&#34;type&#34;:&#34;Point&#34;,&#34;coordinates&#34;:[45.074333,53.172667]}" id="NCID0ENYBG" xlink:type="simple">53°10.36'N, 45°4.46'E</named-content></named-content>; 5 May 2009; a small lake with water pineapple in the vicinity of Penza; E.I. Bekker leg.; <abbrev xmlns:xlink="http://www.w3.org/1999/xlink" content-type="institution" xlink:title="A.N. Severtsov Institute of Ecology and Evolution of the Russian Academy of Sciences" id="ABBRID0ESYBG" xlink:type="simple">IEE</abbrev> AAK M–0953 • 3 parthenogenetic ♀; Chelyabinsk Area; <named-content xmlns:xlink="http://www.w3.org/1999/xlink" content-type="dwc:verbatimCoordinates" xlink:type="simple"><named-content content-type="geo-json" specific-use="{&#34;type&#34;:&#34;Point&#34;,&#34;coordinates&#34;:[59.908000,55.011333]}" id="NCID0E1YBG" xlink:type="simple">55°0.68'N, 59°54.48'E</named-content></named-content>; 8 Aug. 2006; a big creek on River Atlian; A.A. Kotov leg.; <abbrev xmlns:xlink="http://www.w3.org/1999/xlink" content-type="institution" xlink:title="A.N. Severtsov Institute of Ecology and Evolution of the Russian Academy of Sciences" id="ABBRID0E6YBG" xlink:type="simple">IEE</abbrev> AAK M–0325 • 2 parthenogenetic ♀; Chelyabinsk Area; <named-content xmlns:xlink="http://www.w3.org/1999/xlink" content-type="dwc:verbatimCoordinates" xlink:type="simple"><named-content content-type="geo-json" specific-use="{&#34;type&#34;:&#34;Point&#34;,&#34;coordinates&#34;:[59.839667,54.991000]}" id="NCID0EHZBG" xlink:type="simple">54°59.46'N, 59°50.38'E</named-content></named-content>; 8 Aug. 2006; Lake Pestchanoe, Tobol River valley; A.A. Kotov leg.; <abbrev xmlns:xlink="http://www.w3.org/1999/xlink" content-type="institution" xlink:title="A.N. Severtsov Institute of Ecology and Evolution of the Russian Academy of Sciences" id="ABBRID0EMZBG" xlink:type="simple">IEE</abbrev> AAK M–0324 • 2 parthenogenetic ♀; Tomsk Area; <named-content xmlns:xlink="http://www.w3.org/1999/xlink" content-type="dwc:verbatimCoordinates" xlink:type="simple"><named-content content-type="geo-json" specific-use="{&#34;type&#34;:&#34;Point&#34;,&#34;coordinates&#34;:[84.692000,56.722167]}" id="NCID0EUZBG" xlink:type="simple">56°43.33'N, 84°41.52'E</named-content></named-content>; 16 July 2005; a lake on right bank of Tom’ River; A.A. Kotov leg.; <abbrev xmlns:xlink="http://www.w3.org/1999/xlink" content-type="institution" xlink:title="A.N. Severtsov Institute of Ecology and Evolution of the Russian Academy of Sciences" id="ABBRID0EZZBG" xlink:type="simple">IEE</abbrev> AAK–0129 • 2 parthenogenetic ♀; Chelyabinsk Area; <named-content xmlns:xlink="http://www.w3.org/1999/xlink" content-type="dwc:verbatimCoordinates" xlink:type="simple"><named-content content-type="geo-json" specific-use="{&#34;type&#34;:&#34;Point&#34;,&#34;coordinates&#34;:[84.158000,56.543833]}" id="NCID0EB1BG" xlink:type="simple">56°32.63'N, 84°9.48'E</named-content></named-content>; 20 July 2005; an oxbow lake near Melnikovo; A.A. Kotov leg.; <abbrev xmlns:xlink="http://www.w3.org/1999/xlink" content-type="institution" xlink:title="A.N. Severtsov Institute of Ecology and Evolution of the Russian Academy of Sciences" id="ABBRID0EG1BG" xlink:type="simple">IEE</abbrev> AAK M–0135. Mongolia • 1 parthenogenetic ♀; Uvs Aimag, Tes, Lake Uhegiin Gol; <named-content xmlns:xlink="http://www.w3.org/1999/xlink" content-type="dwc:verbatimCoordinates" xlink:type="simple"><named-content content-type="geo-json" specific-use="{&#34;type&#34;:&#34;Point&#34;,&#34;coordinates&#34;:[93.600333,50.494500]}" id="NCID0EO1BG" xlink:type="simple">50°29.67'N, 93°36.02'E</named-content></named-content>; 30 Aug. 2006; C. Jersabek leg.; <abbrev xmlns:xlink="http://www.w3.org/1999/xlink" content-type="institution" xlink:title="A.N. Severtsov Institute of Ecology and Evolution of the Russian Academy of Sciences" id="ABBRID0ET1BG" xlink:type="simple">IEE</abbrev> AAK 2008–082. U.S.A. • 1 parthenogenetic ♀; Rhode Island, Bowdish Reservoir; <named-content xmlns:xlink="http://www.w3.org/1999/xlink" content-type="dwc:verbatimCoordinates" xlink:type="simple"><named-content content-type="geo-json" specific-use="{&#34;type&#34;:&#34;Point&#34;,&#34;coordinates&#34;:[-72.217333,41.924167]}" id="NCID0E21BG" xlink:type="simple">41°55.45'N, 72°13.04'W</named-content></named-content>; 14 June 2004; D.J. Taylor, A.A. Kotov leg.; <abbrev xmlns:xlink="http://www.w3.org/1999/xlink" content-type="institution" xlink:title="A.N. Severtsov Institute of Ecology and Evolution of the Russian Academy of Sciences" id="ABBRID0EA2BG" xlink:type="simple">IEE</abbrev> AAK 2005–236 • 2 parthenogenetic ♀; New Hampshire, Lake Sunapee; <named-content xmlns:xlink="http://www.w3.org/1999/xlink" content-type="dwc:verbatimCoordinates" xlink:type="simple"><named-content content-type="geo-json" specific-use="{&#34;type&#34;:&#34;Point&#34;,&#34;coordinates&#34;:[-73.930000,43.375667]}" id="NCID0EI2BG" xlink:type="simple">43°22.54'N, 73°55.80'W</named-content></named-content>; 24 June 2004; W. Piel, A.A. Kotov leg.; <abbrev xmlns:xlink="http://www.w3.org/1999/xlink" content-type="institution" xlink:title="A.N. Severtsov Institute of Ecology and Evolution of the Russian Academy of Sciences" id="ABBRID0EN2BG" xlink:type="simple">IEE</abbrev> AAK 2006–165. See Suppl. material <xref ref-type="supplementary-material" rid="S6">6</xref> for more information on localities.</p></tp:treatment-sec><tp:treatment-sec sec-type="description" id="SECID0EW2BG"><title>Description.</title><p><bold>Parthenogenetic female.</bold> Body length 0.5–1.3 mm. Body oval in lateral view (<abbrev xmlns:xlink="http://www.w3.org/1999/xlink" xlink:title="body length, measured as distance between supraorbital head margin and posterodorsal angle" id="ABBRID0E52BG" xlink:type="simple">BL</abbrev>/<abbrev xmlns:xlink="http://www.w3.org/1999/xlink" xlink:title="maximal body height" id="ABBRID0EC3BG" xlink:type="simple">BH</abbrev> = 1.5–1.6), slightly to moderately flattened laterally (<abbrev xmlns:xlink="http://www.w3.org/1999/xlink" xlink:title="body length, measured as distance between supraorbital head margin and posterodorsal angle" id="ABBRID0EG3BG" xlink:type="simple">BL</abbrev>/<abbrev xmlns:xlink="http://www.w3.org/1999/xlink" xlink:title="maximal body width" id="ABBRID0EK3BG" xlink:type="simple">BW</abbrev> = 2.2–2.6) (Fig. <xref ref-type="fig" rid="F3">3A–C</xref>, Suppl. material <xref ref-type="supplementary-material" rid="S2">2</xref>: fig. S2A), with a well-expressed dorsal keel. Depression between head and valves is absent. Dorsal valve margin is evenly convex, maximum body height and width in the middle of the body (Fig. <xref ref-type="fig" rid="F3">3A, C</xref>, Suppl. material <xref ref-type="supplementary-material" rid="S2">2</xref>: fig. S2A). Posterodorsal valve angle weakly expressed. Posteroventral valve margin is widely rounded, bearing 90–135 uniform narrow denticles; the posteriormost 15–20 denticles might be somewhat larger than the others (Fig. <xref ref-type="fig" rid="F3">3D–G</xref>, Suppl. materials <xref ref-type="supplementary-material" rid="S1">1</xref>, <xref ref-type="supplementary-material" rid="S3">3</xref>: figs S1A–F, S3C–E). Ventral margin of intact specimen slightly convex in lateral view, slit between valves visible from ventral side expanded in its medial section (Fig. <xref ref-type="fig" rid="F3">3A, B</xref>). Ventral valve margin bears a row of 45–50 lanceolate marginal setae, slightly increasing in length posteriorly (Fig. <xref ref-type="fig" rid="F3">3D–G</xref>, Suppl. material <xref ref-type="supplementary-material" rid="S2">2</xref>: fig. S2D); the setae flattened in anteroposterior direction. Row of marginal setae reaching posterior quarter of the valve ventral margin (Fig. <xref ref-type="fig" rid="F3">3A, D–G</xref>); both inner and outer seta edges finely serrate (Fig. <xref ref-type="fig" rid="F3">3E</xref>, Suppl. material <xref ref-type="supplementary-material" rid="S2">2</xref>: fig. S2D). Anterior valve margin with a thickened cuticular flange (Fig. <xref ref-type="fig" rid="F3">3A</xref>, Suppl. material <xref ref-type="supplementary-material" rid="S2">2</xref>: fig. S2A). Carapace is almost smooth or finely reticulated (Suppl. material <xref ref-type="supplementary-material" rid="S2">2</xref>: fig. S2A), transparent to light brown, rarely dorsal body surface melanized.</p><p>Head large (<abbrev xmlns:xlink="http://www.w3.org/1999/xlink" xlink:title="head length, measured as distance between supraorbital head margin and valve attachment in lateral view" id="ABBRID0EQ5BG" xlink:type="simple">HL</abbrev>/<abbrev xmlns:xlink="http://www.w3.org/1999/xlink" xlink:title="body length, measured as distance between supraorbital head margin and posterodorsal angle" id="ABBRID0EU5BG" xlink:type="simple">BL</abbrev> = 0.35–0.45), slightly narrowing anteriorly in dorsal view, lacking a cervical groove posteriorly. Headshield margins strongly extending laterally (<abbrev xmlns:xlink="http://www.w3.org/1999/xlink" xlink:title="maximal head width" id="ABBRID0EY5BG" xlink:type="simple">HW</abbrev>/<abbrev xmlns:xlink="http://www.w3.org/1999/xlink" xlink:title="head length, measured as distance between supraorbital head margin and valve attachment in lateral view" id="ABBRID0E35BG" xlink:type="simple">HL</abbrev> = 1.0–1.1), forming arch-shaped fornices; each fornix is concave in its medial portion in dorsal view, S-shaped in lateral view (Figs <xref ref-type="fig" rid="F3">3A, B</xref>, <xref ref-type="fig" rid="F4">4A</xref>). Dorsal head margin evenly convex in lateral view; anterior head margin concave in lateral view; anterior headshield margin straight to slightly convex in anterior view (Figs <xref ref-type="fig" rid="F3">3A, B</xref>, <xref ref-type="fig" rid="F4">4A, B</xref>). Rostrum reduced. Eye relatively small (<abbrev xmlns:xlink="http://www.w3.org/1999/xlink" xlink:title="compound eye diameter" id="ABBRID0EQ6BG" xlink:type="simple">ED</abbrev>/<abbrev xmlns:xlink="http://www.w3.org/1999/xlink" xlink:title="head length, measured as distance between supraorbital head margin and valve attachment in lateral view" id="ABBRID0EU6BG" xlink:type="simple">HL</abbrev> = 0.13–0.15), located close to dorsal head margin; ocellus small, shifted towards the anterior headshield margin (Fig. <xref ref-type="fig" rid="F4">4A, B</xref>). Ventral head margin posteriorly to rostrum evenly convex in dorsal view, roughly perpendicular to dorsal margin in lateral view (Figs <xref ref-type="fig" rid="F3">3A</xref>, <xref ref-type="fig" rid="F4">4A</xref>, Suppl. material <xref ref-type="supplementary-material" rid="S2">2</xref>: fig. S2A). Ventral head margin straight to slightly convex, bearing laterally a pair of conical prelabral outgrowths with rounded tips (Figs <xref ref-type="fig" rid="F3">3A, B</xref>, <xref ref-type="fig" rid="F4">4A, B</xref>).</p><fig id="F4" position="float" orientation="portrait"><object-id xmlns:xlink="http://www.w3.org/1999/xlink" content-type="arpha" xlink:type="simple">950FB655-96B8-59F9-872C-17326A8818BB</object-id><label>Figure 4.</label><caption><p><italic><tp:taxon-name><tp:taxon-name-part taxon-name-part-type="genus" reg="Lathonura">Lathonura</tp:taxon-name-part><tp:taxon-name-part taxon-name-part-type="species" reg="rectirostris">rectirostris</tp:taxon-name-part></tp:taxon-name></italic> (O.F. Müller, 1785) from Lake Randsfjorden, Innlandet, Norway (Fig. <xref ref-type="fig" rid="F1">1</xref>, loc. 1), female head morphology. A. Head in lateral view (mouth appendages not shown); B. Head in anterior view; C. Dorsal organ; D–G. Antenna I: D. Lateral view; E. Anterior view; F. Tip of antenna I in posterior view; G. Tip of antenna I in anterior view; H. Scale-like setae; I–L. Antenna II; I. General outer view; J. Distal portion of basipodite, lateral view; K. Tip of endopodite; L. Tip of exopodite; M. Labrum in lateral view; N. Mandibles, general anterior view; O. Paragnath and maxilla I, ventral view. Abbreviations: AI, antenna I; AII, antenna II; aes, aesthetascs; as, basal seta of antenna I; bp, basipodite; bss, basal sensory setae; cx, coxal part of antenna II; d, dorsal molar plate side; dbs, distal burrowing spine; do, dorsal organ; dss, distal sensory seta; en, endopodite; ex, exopodite; fx, fornix; v, ventral molar plate side; lb, labrum; lo, labral outgrowth; mo, mouth opening; MxI, maxilla I; po, prelabral outgrowth; pgn, paragnath; scs, scale-like setae. Scale bars: 200 µm (A, B); 50 µm (C, J, K–N); 100 µm (D, E, I); 20 µm (F, G, H, O–Q).</p></caption><graphic xmlns:xlink="http://www.w3.org/1999/xlink" xlink:href="zookeys-1249-147_article-154922__-g004.jpg" position="float" orientation="portrait" xlink:type="simple" id="oo_1397528.jpg"><uri content-type="original_file" xlink:type="simple">https://binary.pensoft.net/fig/1397528</uri></graphic></fig><p>Dorsal organ (= dorsal “head pore”) located at distance of 1–3× its diameter from the posterior headshield margin; approximately as large as the eye, almost rounded to oval and slightly widening posteriorly in dorsal view, smooth, sometimes weakly extending in lateral view (Figs <xref ref-type="fig" rid="F3">3A, C</xref>, <xref ref-type="fig" rid="F4">4A–C</xref>, Suppl. material <xref ref-type="supplementary-material" rid="S2">2</xref>: fig. S2B, C). Lateral head pores absent. A small horseshoe-shaped frontal pore located subterminally, close to anterior headshield margin (Suppl. material <xref ref-type="supplementary-material" rid="S2">2</xref>: fig. S2D).</p><p>Thorax long, bearing five pairs of appendages. A large, incurved midgut located in the dorsal head portion. Gut almost straight, without convolutions and caeca (Fig. <xref ref-type="fig" rid="F3">3A, C</xref>).</p><p>Abdomen strongly reduced, lacking processes, thoracic limb V closely spaced to postabdomen base (Fig. <xref ref-type="fig" rid="F3">3A</xref>).</p><p>Postabdomen small (<abbrev xmlns:xlink="http://www.w3.org/1999/xlink" xlink:title="postabdomen length without claws, measured as distance from postabdominal seta base to the claw base" id="ABBRID0ENCAI" xlink:type="simple">PL</abbrev>/<abbrev xmlns:xlink="http://www.w3.org/1999/xlink" xlink:title="body length, measured as distance between supraorbital head margin and posterodorsal angle" id="ABBRID0ERCAI" xlink:type="simple">BL</abbrev> = 0.23–0.27), oval in lateral view, bilobed in cross-section (Fig. <xref ref-type="fig" rid="F3">3H</xref>), widening distally, with expanded postanal portion (Fig. <xref ref-type="fig" rid="F3">3I</xref>). Dorsal postabdomen margin forming a large conical process bearing postabdominal setae; apex of the process anteriorly with a semicircular row of five or six conical outgrowths surrounding postabdominal setal bases (Fig. <xref ref-type="fig" rid="F3">3H</xref>). Preanal margin 0.70–0.72× as long as the whole postabdomen, almost straight to slightly convex in lateral view, bearing groups of short spinulae. A shallow depression might present between preanal and anal margins. Anal opening terminal, shielded by expansion of postabdomen ventrally (Fig. <xref ref-type="fig" rid="F3">3I</xref>). Anal margin short, 0.25–0.26× as long as the whole postabdomen, slightly convex, bearing groups of setulae. Postabdominal claw long and thick (<abbrev xmlns:xlink="http://www.w3.org/1999/xlink" xlink:title="postabdominal claw length" id="ABBRID0EFDAI" xlink:type="simple">PCL</abbrev>/<abbrev xmlns:xlink="http://www.w3.org/1999/xlink" xlink:title="postabdomen length without claws, measured as distance from postabdominal seta base to the claw base" id="ABBRID0EJDAI" xlink:type="simple">PL</abbrev> = 0.35–0.40), incurved, directed dorsally, lacking basal spine (Fig. <xref ref-type="fig" rid="F3">3H, K</xref>); base of a claw shielded by distalmost expanded postabdomen portion in lateral view (Fig. <xref ref-type="fig" rid="F3">3H</xref>). Bases of postabdominal claws closely spaced (Fig. <xref ref-type="fig" rid="F3">3I</xref>). A longitudinal row of five to nine short, triangular spinulae at outer and inner surfaces of the claw in its medial portion (Fig. <xref ref-type="fig" rid="F3">3H, I, K</xref>). Postabdominal seta 0.6–0.7× as long as the body, bi-segmented (Fig. <xref ref-type="fig" rid="F3">3A</xref>); basal segment lacking armature, distal segment with inner armature of circular cuticular thickenings, bearing four longitudinal rows of long, sparse, flattened setulae (setula length 40–60 µm, gap between the neighboring setulae in a row 25–30 µm) (Fig. <xref ref-type="fig" rid="F3">3J</xref>).</p><p>Antenna I attached closely to the anterior headshield margin, long and narrow (<abbrev xmlns:xlink="http://www.w3.org/1999/xlink" xlink:title="antenna I length (without aesthetascs)" id="ABBRID0EHEAI" xlink:type="simple">AL</abbrev>/<abbrev xmlns:xlink="http://www.w3.org/1999/xlink" xlink:title="compound eye diameter" id="ABBRID0ELEAI" xlink:type="simple">ED</abbrev> = 2.9–3.0, <abbrev xmlns:xlink="http://www.w3.org/1999/xlink" xlink:title="antenna I length (without aesthetascs)" id="ABBRID0EPEAI" xlink:type="simple">AL</abbrev>/<abbrev xmlns:xlink="http://www.w3.org/1999/xlink" xlink:title="antenna I width, measured at base in anterior view" id="ABBRID0ETEAI" xlink:type="simple">AW</abbrev> = 7.4–8.4), almost straight, cylindrical in cross-section, slightly narrowing distally (Fig. <xref ref-type="fig" rid="F4">4A, B, D, E</xref>, Suppl. material <xref ref-type="supplementary-material" rid="S2">2</xref>: fig. S2E, F). Basal seta of antenna I long (<abbrev xmlns:xlink="http://www.w3.org/1999/xlink" xlink:title="basal antenna I seta length" id="ABBRID0E6EAI" xlink:type="simple">ASL</abbrev>/<abbrev xmlns:xlink="http://www.w3.org/1999/xlink" xlink:title="antenna I length (without aesthetascs)" id="ABBRID0EDFAI" xlink:type="simple">AL</abbrev> = 0.25–0.30), located at a low protuberance on the posterior side of appendage (Fig. <xref ref-type="fig" rid="F4">4D, E</xref>). Two scale-like setae located at anterior side of the antenna I in its distal half, approximately equidistant from the appendage base (Fig. <xref ref-type="fig" rid="F4">4D, E</xref>, Suppl. material <xref ref-type="supplementary-material" rid="S2">2</xref>: fig. S2F). Scale-like setae at ventral margin triangular, flattened, with serrated margins (Fig. <xref ref-type="fig" rid="F4">4H</xref>, Suppl. material <xref ref-type="supplementary-material" rid="S2">2</xref>: fig. S2G). Tip of antenna I armed by a semicircular row of spinulae similar in shape to the scale-like setae but much smaller; a row of five to eight thin spinulae located anteriorly at the tip of the antenna I (Fig. <xref ref-type="fig" rid="F4">4F, G</xref>, Suppl. material <xref ref-type="supplementary-material" rid="S2">2</xref>: fig. S2E, F). Nine terminal aesthetascs, posteriormost one 1.3–1.4× longer and thicker than the others (Fig. <xref ref-type="fig" rid="F4">4F, G</xref>); aesthetasc pores located subterminally, tip of each aesthetasc acute, hook-shaped (Suppl. material <xref ref-type="supplementary-material" rid="S2">2</xref>: fig. S2H). The whole antenna I surface is covered by transverse rows of 3–7 wide and short flattened triangular spinulae (Fig. <xref ref-type="fig" rid="F4">4D, E</xref>, Suppl. material <xref ref-type="supplementary-material" rid="S2">2</xref>: fig. S2E, F).</p><p>Antenna II large (<abbrev xmlns:xlink="http://www.w3.org/1999/xlink" xlink:title="maximal antenna II length (without swimming setae)" id="ABBRID0EVGAI" xlink:type="simple">ANL</abbrev>/<abbrev xmlns:xlink="http://www.w3.org/1999/xlink" xlink:title="body length, measured as distance between supraorbital head margin and posterodorsal angle" id="ABBRID0EZGAI" xlink:type="simple">BL</abbrev> = 0.40–0.50). Coxal portion folded, slightly flattened in anteroposterior direction, bearing two sensory setae subdistally. Basal sensory setae located at low conical outgrowth, one of the setae 0.65–0.85× as long as the other (Fig. <xref ref-type="fig" rid="F4">4I</xref>, Suppl. material <xref ref-type="supplementary-material" rid="S2">2</xref>: fig. S2J). Basipodite 0.3× as long as the antenna II, subconical; outer surface of basipodite covered by transverse rows of short flattened triangular spinulae (Fig. <xref ref-type="fig" rid="F4">4I</xref>, Suppl. material <xref ref-type="supplementary-material" rid="S2">2</xref>: fig. S2J). Outer side of basipodite bearing distally a very short distal burrowing spine, ~0.1× as long as basipodite itself (Fig. <xref ref-type="fig" rid="F4">4I, J</xref>, Suppl. material <xref ref-type="supplementary-material" rid="S2">2</xref>: fig. S2I). Inner side of basipodite bearing a distal sensory seta, 5× as long as the spine (Fig. <xref ref-type="fig" rid="F4">4J</xref>); distal portion of the seta with feather-like armature of fine setulae. Antenna II branches are covered by transverse rows of wide triangular flattened spinulae (Fig. <xref ref-type="fig" rid="F4">4I</xref>, Suppl. material <xref ref-type="supplementary-material" rid="S2">2</xref>: fig. S2K, M). Exopodite four-segmented, slightly longer than the endopodite (<abbrev xmlns:xlink="http://www.w3.org/1999/xlink" xlink:title="exopodite length without apical spine" id="ABBRID0EBIAI" xlink:type="simple">EXL</abbrev>/<abbrev xmlns:xlink="http://www.w3.org/1999/xlink" xlink:title="endopodite length without apical spine" id="ABBRID0EFIAI" xlink:type="simple">ENL</abbrev> = 1.1); basal exopodal segment shortened; the segments 2–4 subequal in length, each 0.3× as long as the exopodite. Endopodite three-segmented, segment 1 is the longest, 0.35–0.37× as long as the branch; segments 2 and 3 subequal in length, 0.31–0.33× as long as exopodite (Fig. <xref ref-type="fig" rid="F4">4I</xref>); the endopodal segment 3 apically with a small, rounded lobe, visible in outer view, and an anterior row of spinulae (Fig. <xref ref-type="fig" rid="F4">4K</xref>).</p><p>Antenna II seta formula 0–1–1–3/1–1–3 (Fig. <xref ref-type="fig" rid="F4">4I, K, L</xref>, Suppl. material <xref ref-type="supplementary-material" rid="S2">2</xref>: fig. S2K, M). All the swimming setae bi-segmented, with apical segment flattened dorsoventrally. Setae of basal exopodal and endopodal segments subequal in length, 0.9× as long as the exopodite; basal and distal setal portions with a bilateral armature of uniform, long, flattened setulae (20–30 µm length, gap between neighboring setulae ~6 µm, Suppl. material <xref ref-type="supplementary-material" rid="S2">2</xref>: fig. S2L). Apical setae are similar in both branches: the posteriormost seta is the shortest, 0.9× as long as the exopodite; seta structure similar to the setae described above (Fig. <xref ref-type="fig" rid="F4">4K, L</xref>, Suppl. material <xref ref-type="supplementary-material" rid="S2">2</xref>: fig. S2K, M). Two anterior setae of similar structure: basal portion lacking setae, bearing 2–5 spinulae along the posterior margin; distal portion setulated, similar to that of the remaining setae (Fig. <xref ref-type="fig" rid="F4">4K, L</xref>, Suppl. material <xref ref-type="supplementary-material" rid="S2">2</xref>: fig. S2K, M). The anteriormost apical seta is the longest, 1.2× as long as medial apical seta; the medial seta is as long as the posterior apical seta (Fig. <xref ref-type="fig" rid="F4">4I</xref>). Spine formula 0–1–0–1/0–0–0 (Fig. <xref ref-type="fig" rid="F4">4I</xref>, Suppl. material <xref ref-type="supplementary-material" rid="S2">2</xref>: fig. S2I). The spine of exopod segment 2 is relatively short, 0.25–0.27× as long as the corresponding segment; the apical exopodal spine is 0.45–0.50× as long as the corresponding segment (Fig. <xref ref-type="fig" rid="F4">4I, L</xref>).</p><p>Labrum relatively small (<abbrev xmlns:xlink="http://www.w3.org/1999/xlink" xlink:title="labrum length, measured as distance from anteriormost labral keel margin to a tip of labral outgrowth" id="ABBRID0EBKAI" xlink:type="simple">LL</abbrev>/<abbrev xmlns:xlink="http://www.w3.org/1999/xlink" xlink:title="compound eye diameter" id="ABBRID0EFKAI" xlink:type="simple">ED</abbrev> = 1.5–1.6), lacking a labral keel; anterior labral portion triangular, with rounded tip; posterior side of labrum tip l bearing few long setulae. Distal labral outgrowth rounded, finely setulated (Fig. <xref ref-type="fig" rid="F4">4M</xref>). A pair of small rounded paragnaths preceding mouth opening (Fig. <xref ref-type="fig" rid="F4">4M, O</xref>), bearing fine setulae.</p><p>Mandible small (<abbrev xmlns:xlink="http://www.w3.org/1999/xlink" xlink:title="mandible length" id="ABBRID0ETKAI" xlink:type="simple">ML</abbrev>/<abbrev xmlns:xlink="http://www.w3.org/1999/xlink" xlink:title="head length, measured as distance between supraorbital head margin and valve attachment in lateral view" id="ABBRID0EXKAI" xlink:type="simple">HL</abbrev> = 0.20–0.25). Two mandibles asymmetrical (Fig. <xref ref-type="fig" rid="F4">4N</xref>, Suppl. material <xref ref-type="supplementary-material" rid="S3">3</xref>: fig. S3A, B). Right mandibular molar plate oval (<abbrev xmlns:xlink="http://www.w3.org/1999/xlink" xlink:title="mandibular plate length" id="ABBRID0EDLAI" xlink:type="simple">MPL</abbrev>/<abbrev xmlns:xlink="http://www.w3.org/1999/xlink" xlink:title="mandibular plate width" id="ABBRID0EHLAI" xlink:type="simple">MPW</abbrev> = 2.2), slightly expanding posteriorly (Suppl. material <xref ref-type="supplementary-material" rid="S3">3</xref>: fig. S3A); dorsal margin of the right molar plate convex, bearing six or seven thin spines anteriorly and three robust teeth posteriorly; the teeth decrease in size posteriorly (Suppl. material <xref ref-type="supplementary-material" rid="S3">3</xref>: fig. S3A). Ventral margin slightly sinuous, bearing eight to ten transverse ribs anteriorly (Suppl. material <xref ref-type="supplementary-material" rid="S3">3</xref>: fig. S3A). Medial molar plate portion formed by 10–12 diagonal flattened outgrowths ornamented by tubercles, dense and prominent at anterior mandible edge and becoming lower and sparser towards posterior (Suppl. material <xref ref-type="supplementary-material" rid="S3">3</xref>: fig. S3A). Left mandibular molar plate subtriangular (<abbrev xmlns:xlink="http://www.w3.org/1999/xlink" xlink:title="mandibular plate length" id="ABBRID0E2LAI" xlink:type="simple">MPL</abbrev>/<abbrev xmlns:xlink="http://www.w3.org/1999/xlink" xlink:title="mandibular plate width" id="ABBRID0E6LAI" xlink:type="simple">MPW</abbrev> = 2.3), posterior end wider than the anterior one (Suppl. material <xref ref-type="supplementary-material" rid="S3">3</xref>: fig. S3B). Left molar plate dorsal margin convex, lacking outgrowths, ventral margin slightly concave, armed by 12–13 ribs. Medial molar plate portion armed by nine or ten diagonal rows of subrectangular outgrowths, the ventralmost outgrowths bearing digitate processes becoming longer towards posterior (Suppl. material <xref ref-type="supplementary-material" rid="S3">3</xref>: fig. S3B). The posterior edge is almost straight, armed by long digitate processes (Suppl. material <xref ref-type="supplementary-material" rid="S3">3</xref>: fig. S3B).</p><p>Maxilla I small, spatulate, incurved towards the mouth opening, bearing three bi-segmented setae densely covered by long setulae from base to tip (Fig. <xref ref-type="fig" rid="F4">4Q</xref>).</p><p>Maxilla II absent.</p><p>Five pairs of thoracic limbs, differing in size and structure (Fig. <xref ref-type="fig" rid="F5">5</xref>, see also Suppl. material <xref ref-type="supplementary-material" rid="S5">5</xref>: fig. S5).</p><fig id="F5" position="float" orientation="portrait"><object-id xmlns:xlink="http://www.w3.org/1999/xlink" content-type="arpha" xlink:type="simple">42C29809-7F27-5D04-8D78-847935C00AFB</object-id><label>Figure 5.</label><caption><p><italic><tp:taxon-name><tp:taxon-name-part taxon-name-part-type="genus" reg="Lathonura">Lathonura</tp:taxon-name-part><tp:taxon-name-part taxon-name-part-type="species" reg="rectirostris">rectirostris</tp:taxon-name-part></tp:taxon-name></italic> (O.F. Müller, 1785) from Lake Randsfjorden, Innlandet, Norway (Fig. <xref ref-type="fig" rid="F1">1</xref>, loc. 1), female thoracic appendages. A–H. Limb I; A. General anterior view (appendage is flattened); B. Ejector hooks; C. ODL; D. Seta 1’; E, F. Seta 2’; G, H. Seta 3’; I–K. Limb II: I. General anterior view; J. Inner limb portion, posterior view; K. Gnathobase, anterior view; L–P. Limb III; L. General inner view (note position of the exopodite); M. Exopodite, outer view; N. Inner portion, inner view; O. Gnathobase; P. Gnathobase setulae; Q, R. Limb IV: Q. General outer view; R. Inner portion; S. Limb V, outer view. Abbreviations: acs, accessory seta; gn, limb II–V gnathobase; ejh, ejector hooks; en, endopodite; ep, epipodite; ex, exopodite; pep, pre-epipodite. For seta numbering, see Methods section. Scale bars: 50 µm (A, I, J, L–N); 10 µm (B, E); 20 µm (C–E, G, H, O–S).</p></caption><graphic xmlns:xlink="http://www.w3.org/1999/xlink" xlink:href="zookeys-1249-147_article-154922__-g005.jpg" position="float" orientation="portrait" xlink:type="simple" id="oo_1397529.jpg"><uri content-type="original_file" xlink:type="simple">https://binary.pensoft.net/fig/1397529</uri></graphic></fig><p>Limb I is the largest, bent in half, consisting of outer distal lobe (ODL), inner distal lobe (IDL), three inner endites and inner lobe (IL) (Fig. <xref ref-type="fig" rid="F5">5A</xref>). Long thick accessory seta on outer side of limb, basally to the ODL; accessory seta densely covered by long setulae from base to tip (Fig. <xref ref-type="fig" rid="F5">5A</xref>). ODL short, cylindrical, bearing two setae (a, b), seta a very short, naked, located subapically; a short spine might present at base of the seta (Fig. <xref ref-type="fig" rid="F5">5C</xref>). Seta b located apically, thick, 2.6–2.7× as long as the accessory seta, naked; seta b bent medially, basal and distal portions of the seta almost straight (Fig. <xref ref-type="fig" rid="F5">5A, C</xref>). IDL short and wide, bearing four apical setae (1–3, 1’). Posterior setae (1–3) of similar structure, bi-segmented, with apical portion approximately as long as the basal one, the apical portion bearing a row of closely spaced long flattened spinulae with hook-like tips (Fig. <xref ref-type="fig" rid="F5">5A</xref>). Setae 1–3 slightly decreasing in length, seta 1 the longest (<abbrev xmlns:xlink="http://www.w3.org/1999/xlink" xlink:title="length of setae 1" id="ABBRID0ESOAI" xlink:type="simple">S1</abbrev>/Sb = 0.60–0.65). Anterior seta (1’) similar to that of posterior row but shorter (<abbrev xmlns:xlink="http://www.w3.org/1999/xlink" xlink:title="length of setae 1" id="ABBRID0EWOAI" xlink:type="simple">S1</abbrev>’/<abbrev xmlns:xlink="http://www.w3.org/1999/xlink" xlink:title="length of setae 1" id="ABBRID0E1OAI" xlink:type="simple">S1</abbrev> = 0.70–0.75, <abbrev xmlns:xlink="http://www.w3.org/1999/xlink" xlink:title="length of setae 1" id="ABBRID0E5OAI" xlink:type="simple">S1</abbrev>’/S3 = 0.80–0.85), with apical segment exceeding the basal one (Fig. <xref ref-type="fig" rid="F5">5A</xref>). Endite 3 bearing three posterior setae (4–6) and one anterior seta (2’) (Fig. <xref ref-type="fig" rid="F5">5A</xref>). Setae 4 and 5 similar in length (S4/<abbrev xmlns:xlink="http://www.w3.org/1999/xlink" xlink:title="length of setae 1" id="ABBRID0EKPAI" xlink:type="simple">S1</abbrev> = 0.85–0.90), seta 5 slightly shorter. All three setae bi-segmented; basal portion bilaterally armed by long setulae, apical portion bearing similar armature and additional row of 4–10 setulae at anterior surface (Fig. <xref ref-type="fig" rid="F5">5A</xref>). Anterior seta (2’) relatively long (S2’/S4 = 0.6), wide at base and narrowing distally, bilaterally armed by short setulae (Fig. <xref ref-type="fig" rid="F5">5A, D</xref>). Endite 2 bearing three posterior setae (7–9) and one anterior seta (3’). Setae 7–9 similar in size and structure (S7/S4 = 0.70–0.75), bi-segmented; basal portion densely covered by spinulae, apical portion similar to that of the setae 4–6 (Fig. <xref ref-type="fig" rid="F5">5A</xref>). Seta 3’ relatively long, wide at base and narrowing distally; basal portion bearing a row of 6–12 setulae of spines along the inner margin, apical portion bilaterally armed by long closely spaced setulae (Fig. <xref ref-type="fig" rid="F5">5A, E</xref>); a short spine located near the base of the seta laterally (Fig. <xref ref-type="fig" rid="F5">5E, F</xref>). Endite 1 bearing three bi-segmented posterior setae (10–12), a single unsegmented posterior seta (13) and a single anterior seta (4’) (Fig. <xref ref-type="fig" rid="F5">5A</xref>). Seta 10 slightly shorter than seta 11 (S10/S11 = 0.80–0.85), equal in length to this in setae 7–9; seta 10 basal portion covered by dense setulae, distal portion bearing bilateral armature of long setulae; the setulae of outer row are more closely spaced than that of inner row. Seta 11 with a basal portion bilaterally armed by long setulae; seta 11 distal portion similar to that of the seta 10. Seta 12 slightly shorter than the seta 10 (S12/S10 = 0.90–0.95), bi-segmented; seta 12 basal portion with bilateral armature of long sparse setulae, distal portion with two rows of closely spaced long setulae (Fig. <xref ref-type="fig" rid="F5">5A</xref>). Seta 13 is similar in length and structure to accessory seta (Fig. <xref ref-type="fig" rid="F5">5A</xref>). Anterior seta (4’) relatively short (S4’/S3’ = 0.85), bearing two rows of 8–15 short thick spinulae (Fig. <xref ref-type="fig" rid="F5">5G, H</xref>). Inner lobe is short, densely covered by long setulae. Two ejector hooks, first hook short, slightly incurved, armed by row of sparse setulae, second hook reduced to a tubercle (Fig. <xref ref-type="fig" rid="F5">5A, B</xref>). Anterior limb surface is covered by transverse rows of spinulae; base of endite 2 bearing a cluster of long setulae (Fig. <xref ref-type="fig" rid="F5">5A</xref>).</p><p>Limb II consists of a small rounded epipodite, cylindrical exopodite and wide inner portion (Fig. <xref ref-type="fig" rid="F5">5I</xref>). Exopodite bearing a single seta (a), long to relatively short (<abbrev xmlns:xlink="http://www.w3.org/1999/xlink" xlink:title="length of setae a" id="ABBRID0EARAI" xlink:type="simple">Sa</abbrev>/<abbrev xmlns:xlink="http://www.w3.org/1999/xlink" xlink:title="length of setae 1" id="ABBRID0EERAI" xlink:type="simple">S1</abbrev> = 0.45–0.80) wide at base and progressively narrowing distally, armed by two rows of long sparse setulae. Posterior side of exopodite armed by two groups of spinulae; exopodite apex bearing a transverse row of spinulae anteriorly, at base of the seta a. Inner portion bearing three posterior setae (1–3) and eight anterior scraping setae (1’–8’) (Fig. <xref ref-type="fig" rid="F5">5I, J</xref>). Scraper 1’ is the longest (<abbrev xmlns:xlink="http://www.w3.org/1999/xlink" xlink:title="length of setae 1" id="ABBRID0EMRAI" xlink:type="simple">S1</abbrev>’/<abbrev xmlns:xlink="http://www.w3.org/1999/xlink" xlink:title="length of setae 1" id="ABBRID0EQRAI" xlink:type="simple">S1</abbrev> = 1.2), scraper 2’ is shorter than scrapers 1’ and 3’ (S2’/<abbrev xmlns:xlink="http://www.w3.org/1999/xlink" xlink:title="length of setae 1" id="ABBRID0EURAI" xlink:type="simple">S1</abbrev> = 0.80–0.85, S2’/S3’ = 0.9), scraper 4’ is the shortest (S4’/<abbrev xmlns:xlink="http://www.w3.org/1999/xlink" xlink:title="length of setae 1" id="ABBRID0EYRAI" xlink:type="simple">S1</abbrev>’ = 0.75–0.77, scrapers 5’–8’ progressively increase in length towards the gnathobase (S5’/<abbrev xmlns:xlink="http://www.w3.org/1999/xlink" xlink:title="length of setae 1" id="ABBRID0E3RAI" xlink:type="simple">S1</abbrev>’ = 0.8–0.82, S8’/<abbrev xmlns:xlink="http://www.w3.org/1999/xlink" xlink:title="length of setae 1" id="ABBRID0EASAI" xlink:type="simple">S1</abbrev>’ = 0.93–0.95). Scrapers 1’–3’ armed by a row of thin spinulae; scrapers 4’ and 5’ with 15–20 thick spines; scrapers 5’–8’ with 25 or more relatively thin spines. Seta 1 located behind the scraper 1’ attachment, exceeds length of this scraper; seta 1 bi-segmented, naked, slightly incurved. Three lobes of different shape located behind bases of scrapers 1’–6’: outermost lobe long and narrow, expanding medially, with acute apex; medial lobe relatively short, oval; innermost lobe short and wide (Fig. <xref ref-type="fig" rid="F5">5J</xref>). Setae 2 and 3 shifted towards the gnathobase, short, bi-segmented; distal portion of each seta bearing dense short setulae (Fig. <xref ref-type="fig" rid="F5">5I, J</xref>). Gnathobase large, lobate, bearing four posterior elements (α–δ): a very short naked seta (α), a long bi-segmented seta (β), bent medially; the seta β basal portion inflated, distal portion thin, both bearing row of long setulae; hook-shaped short seta with inflated base (γ); very short naked seta (δ), slightly longer than seta α (Fig. <xref ref-type="fig" rid="F5">5I, K</xref>). Filtering comb consisting of seven or eight long bi-segmented setae, similar in length and structure, with distal portion armed by two rows of long closely spaced setulae (Fig. <xref ref-type="fig" rid="F5">5I</xref>). Outer gnathobase margin bearing a row of numerous short closely spaced setulae and 7–12 long setulae (Fig. <xref ref-type="fig" rid="F5">5I</xref>).</p><p>Limb III is large, bent in half, consisting of short oval epipodite, elongate exopodite, and wide inner portion (Fig. <xref ref-type="fig" rid="F5">5L–P</xref>). Exopodite flattened, widening distally, slightly incurved, bearing four unsegmented setae (a–d): setae a and b short (<abbrev xmlns:xlink="http://www.w3.org/1999/xlink" xlink:title="length of setae a" id="ABBRID0E5SAI" xlink:type="simple">Sa</abbrev>/Sc = 0.47–0.50, Sb/Sc = 0.85–0.88), naked, wide at base, with narrow distal portion; setae c and d equal in length, progressively narrowing distally, bearing two rows of long sparse setulae from base to tip (Fig. <xref ref-type="fig" rid="F5">5M</xref>). Several transverse rows of long setulae at base of the exopodite (Fig. <xref ref-type="fig" rid="F5">5M</xref>). Inner portion distal endite bearing three posterior setae (1–3) and one anterior seta (1’). The setae 1–3 subequal in length, long (<abbrev xmlns:xlink="http://www.w3.org/1999/xlink" xlink:title="length of setae 1" id="ABBRID0EKTAI" xlink:type="simple">S1</abbrev>/<abbrev xmlns:xlink="http://www.w3.org/1999/xlink" xlink:title="exopodite length without apical spine" id="ABBRID0EOTAI" xlink:type="simple">EXL</abbrev> = 1.6–1.7), bi-segmented, with distal portion bearing a row of closely spaced flattened spinulae (Fig. <xref ref-type="fig" rid="F5">5L, N</xref>). Anterior seta (1’) roughly equal in length to the setae 1–3, unsegmented, slightly incurved, with basal portion bearing two rows of long sparse setulae; seta 1’ distal portion bearing a row of short closely spaced setulae (Fig. <xref ref-type="fig" rid="F5">5L, N</xref>). Inner endite bearing three unsegmented posterior setae (4–6) and two unsegmented anterior setae (2’ and 3’). Setae 4 and 5 similar in length and structure, relatively long (<abbrev xmlns:xlink="http://www.w3.org/1999/xlink" xlink:title="length of setae 1" id="ABBRID0E1TAI" xlink:type="simple">S1</abbrev>/S4 = 0.45–0.48), with distal portion bearing dense short setulae; the seta 6 short (S6/S4 = 0.40–0.45), bottle-shaped, with distal portion bearing short setulae (Fig. <xref ref-type="fig" rid="F5">5L, N</xref>). Setae 2’ and 3’ are similar in length and structure, short (S2’/S4 = 0.35–0.45), armed by dense setulae from base to tip (Fig. <xref ref-type="fig" rid="F5">5L, N</xref>). A short oval sensillum at base of the seta 6, almost equal in length to the seta (Fig. <xref ref-type="fig" rid="F5">5L, N</xref>). Gnathobase with three elements: a long seta bent medially (α) and two cylindrical sensillae with acute tips (β, γ) (Fig. <xref ref-type="fig" rid="F5">5L, O</xref>). Inner portion distal endite covered by transverse rows of long setulae; two clusters of long setulae located at inner portion closely to the distal sensillum; basal portion of the gnathobase with 12–20 long setulae armed by secondary processes (Fig. <xref ref-type="fig" rid="F5">5O, P</xref>).</p><p>Limb IV is small, consisting of a short setulated pre-epipodite, long epipodite, short cylindrical exopodite and wide inner portion (Fig. <xref ref-type="fig" rid="F5">5Q</xref>). Exopodite bearing a single unsegmented seta (a), armed by two rows of long sparse setulae (Fig. <xref ref-type="fig" rid="F5">5Q</xref>). Inner portion of distal endite with three unsegmented setae (1–3), progressively decreasing in size basally (<abbrev xmlns:xlink="http://www.w3.org/1999/xlink" xlink:title="length of setae 1" id="ABBRID0E3UAI" xlink:type="simple">S1</abbrev>/<abbrev xmlns:xlink="http://www.w3.org/1999/xlink" xlink:title="length of setae a" id="ABBRID0EAVAI" xlink:type="simple">Sa</abbrev> = 0.8, S2/<abbrev xmlns:xlink="http://www.w3.org/1999/xlink" xlink:title="length of setae a" id="ABBRID0EEVAI" xlink:type="simple">Sa</abbrev> = 0.7, S3/<abbrev xmlns:xlink="http://www.w3.org/1999/xlink" xlink:title="length of setae a" id="ABBRID0EIVAI" xlink:type="simple">Sa</abbrev> = 0.5); basal portion of each seta bearing a row of setulae along the inner margin, ending with a short thick spine (Fig. <xref ref-type="fig" rid="F5">5R</xref>). Gnathobase with four elements (α–δ) (Fig. <xref ref-type="fig" rid="F5">5Q</xref>). Distalmost element (α) lobate, expanding distally, with distal margin armed by row of spinulae; a bunch of long setulae at anterior surface of lobe (Fig. <xref ref-type="fig" rid="F5">5R</xref>). Seta β long, bi-segmented, with basal portion inflated, bearing row of long setulae along the outer margin; distal portion with two rows of long sparse setulae (Fig. <xref ref-type="fig" rid="F5">5Q</xref>). Proximal elements (γ and δ) short, γ longer than δ (Fig. <xref ref-type="fig" rid="F5">5Q</xref>). Exopodite and inner portion with several transverse rows of setulae; cluster of setulae at base of gnathobase.</p><p>Limb V is as large as limb IV, consists of large epipodite and relatively small inner portion (Fig. <xref ref-type="fig" rid="F5">5S</xref>). Exopodite and endopodite merged, bearing two thick unsegmented setae (1 and 2) of similar structure; the seta 1 1.4× as long as the seta 2, both setae slightly incurved, with basal portion naked, distal portion bearing several closely spaced longitudinal rows of short spinulae along the posterior margin; (Fig. <xref ref-type="fig" rid="F5">5S</xref>). Gnathobase relatively small, rounded, bearing two setae (α and β), the seta α 3× longer than the seta β, both seta distal portions densely covered by short setulae, seta α basal portion bearing a row of long setulae along the outer margin (Fig. <xref ref-type="fig" rid="F5">5S</xref>). Gnathobase with two clusters of setulae basally (Fig. <xref ref-type="fig" rid="F5">5S</xref>).</p><p><bold>Ephippial female.</bold> Body length 1.0–1.2 mm. General morphology is very similar to that of parthenogenetic females (Fig. <xref ref-type="fig" rid="F3">3L, M</xref>, Suppl. material <xref ref-type="supplementary-material" rid="S3">3</xref>: fig. S3F, G). Body high, moderately flattened laterally (<abbrev xmlns:xlink="http://www.w3.org/1999/xlink" xlink:title="maximal body height" id="ABBRID0E5WAI" xlink:type="simple">BH</abbrev>/<abbrev xmlns:xlink="http://www.w3.org/1999/xlink" xlink:title="body length, measured as distance between supraorbital head margin and posterodorsal angle" id="ABBRID0ECXAI" xlink:type="simple">BL</abbrev> = 0.65–0.70, <abbrev xmlns:xlink="http://www.w3.org/1999/xlink" xlink:title="maximal body width" id="ABBRID0EGXAI" xlink:type="simple">BW</abbrev>/<abbrev xmlns:xlink="http://www.w3.org/1999/xlink" xlink:title="body length, measured as distance between supraorbital head margin and posterodorsal angle" id="ABBRID0EKXAI" xlink:type="simple">BL</abbrev> = 0.30–0.35). Dorsal valve margin forming an angle in its anterior half, dorsal keel low (Fig. <xref ref-type="fig" rid="F3">3L</xref>, Suppl. material <xref ref-type="supplementary-material" rid="S3">3</xref>: fig. S3F). Ephippium thin, transparent to light brown, weakly melanized, containing two to eight eggs. The ephippium uniformly ornamented by well-defined irregular polygons (Fig. <xref ref-type="fig" rid="F3">3L, M</xref>, Suppl. material <xref ref-type="supplementary-material" rid="S3">3</xref>: fig. S3F–H). Ephippium surface inside the polygons is almost smooth, at most bearing shallow pits (Suppl. material <xref ref-type="supplementary-material" rid="S3">3</xref>: fig. S3H). Morphology of head and thoracic appendages similar to that of parthenogenetic females.</p><p><bold>Male.</bold> Body length 0.5–0.8 mm. General body shape similar to that of parthenogenetic female, body compressed laterally (<abbrev xmlns:xlink="http://www.w3.org/1999/xlink" xlink:title="maximal body height" id="ABBRID0EGYAI" xlink:type="simple">BH</abbrev>/<abbrev xmlns:xlink="http://www.w3.org/1999/xlink" xlink:title="body length, measured as distance between supraorbital head margin and posterodorsal angle" id="ABBRID0EKYAI" xlink:type="simple">BL</abbrev> = 0.63–0.67, <abbrev xmlns:xlink="http://www.w3.org/1999/xlink" xlink:title="maximal body width" id="ABBRID0EOYAI" xlink:type="simple">BW</abbrev>/<abbrev xmlns:xlink="http://www.w3.org/1999/xlink" xlink:title="body length, measured as distance between supraorbital head margin and posterodorsal angle" id="ABBRID0ESYAI" xlink:type="simple">BL</abbrev> = 0.40–0.42) (Fig. <xref ref-type="fig" rid="F6">6A, B</xref>). Ventral and posteroventral valve armature similar to that of parthenogenetic female (Fig. <xref ref-type="fig" rid="F6">6C</xref>).</p><fig id="F6" position="float" orientation="portrait"><object-id xmlns:xlink="http://www.w3.org/1999/xlink" content-type="arpha" xlink:type="simple">1BA80EE6-15C7-5C03-8D77-595C5357E189</object-id><label>Figure 6.</label><caption><p><italic><tp:taxon-name><tp:taxon-name-part taxon-name-part-type="genus" reg="Lathonura">Lathonura</tp:taxon-name-part><tp:taxon-name-part taxon-name-part-type="species" reg="rectirostris">rectirostris</tp:taxon-name-part></tp:taxon-name></italic> (O.F. Müller, 1785) from Lake Randsfjorden, Innlandet, Norway (Fig. <xref ref-type="fig" rid="F1">1</xref>, loc. 1), male morphology. A. General lateral view; B. Ventral view; C. Posteroventral valve margin; D. Postabdomen in lateral view; E–G. Antenna I: E. Lateral view; F. Anterior view; G. Antenna I tip in posterior view; H. Antenna II basipodite in outer view; I–L. Thoracic limb I: I. Outer view (inner endites not shown); J. Inner endites in anterior view; K. Subdistal lobe in outer view; L. Subdistal lobe in anterior view. Abbreviations: AI, antenna I; AII, antenna II; acs, accessory seta; aes, aesthetascs; ao, anal opening; as, basal seta of antenna I; gp, gonopore; ejh, ejector hooks; en, endopodite; ex, exopodite; mas, male seta of antenna I; h, IDL hook; IDL, inner distal lobe; IL, inner lobe; md, marginal denticles; mds, male distal basipodite setae; ms, marginal valve setae; pam, preanal postabdomen margin; pc, postabdominal claw; ppr, postabdominal process; scs, scale-like setae. Scale bars: 200 µm (A, B); 50 µm (C–F, H–L); 20 µm (G).</p></caption><graphic xmlns:xlink="http://www.w3.org/1999/xlink" xlink:href="zookeys-1249-147_article-154922__-g006.jpg" position="float" orientation="portrait" xlink:type="simple" id="oo_1397530.jpg"><uri content-type="original_file" xlink:type="simple">https://binary.pensoft.net/fig/1397530</uri></graphic></fig><p>Head, thorax, and abdomen as in parthenogenetic females (Fig. <xref ref-type="fig" rid="F6">6A, B</xref>).</p><p>Postabdomen is weakly modified in comparison to that of parthenogenetic female (<abbrev xmlns:xlink="http://www.w3.org/1999/xlink" xlink:title="postabdomen length without claws, measured as distance from postabdominal seta base to the claw base" id="ABBRID0EC1AI" xlink:type="simple">PL</abbrev>/<abbrev xmlns:xlink="http://www.w3.org/1999/xlink" xlink:title="body length, measured as distance between supraorbital head margin and posterodorsal angle" id="ABBRID0EG1AI" xlink:type="simple">BL</abbrev> = 0.22–0.25) (Fig. <xref ref-type="fig" rid="F6">6D</xref>, Suppl. material <xref ref-type="supplementary-material" rid="S4">4</xref>: fig. S4A). Postabdominal claw long and thick (<abbrev xmlns:xlink="http://www.w3.org/1999/xlink" xlink:title="postabdominal claw length" id="ABBRID0ES1AI" xlink:type="simple">PCL</abbrev>/<abbrev xmlns:xlink="http://www.w3.org/1999/xlink" xlink:title="postabdomen length without claws, measured as distance from postabdominal seta base to the claw base" id="ABBRID0EW1AI" xlink:type="simple">PL</abbrev> = 0.45–0.48), incurved, directed dorsally (Fig. <xref ref-type="fig" rid="F6">6D</xref>). Gonopore opening subdistally at lateral surface of the postabdomen; gonopore small, slit-like (Fig. <xref ref-type="fig" rid="F6">6D</xref>, Suppl. material <xref ref-type="supplementary-material" rid="S4">4</xref>: fig. S4B).</p><p>Antenna I long and slender (<abbrev xmlns:xlink="http://www.w3.org/1999/xlink" xlink:title="antenna I length (without aesthetascs)" id="ABBRID0EI2AI" xlink:type="simple">AL</abbrev>/<abbrev xmlns:xlink="http://www.w3.org/1999/xlink" xlink:title="compound eye diameter" id="ABBRID0EM2AI" xlink:type="simple">ED</abbrev> = 4.28–4.30, <abbrev xmlns:xlink="http://www.w3.org/1999/xlink" xlink:title="antenna I length (without aesthetascs)" id="ABBRID0EQ2AI" xlink:type="simple">AL</abbrev>/<abbrev xmlns:xlink="http://www.w3.org/1999/xlink" xlink:title="antenna I width, measured at base in anterior view" id="ABBRID0EU2AI" xlink:type="simple">AW</abbrev> = 0.12–0.15), cylindrical in cross-section (Fig. <xref ref-type="fig" rid="F6">6E, F</xref>, Suppl. material <xref ref-type="supplementary-material" rid="S4">4</xref>: fig. S4C, D). Basal seta of antenna I 0.18–0.20× as long as the antenna I, seta located posteriorly at low expansion (Fig. <xref ref-type="fig" rid="F6">6E</xref>, Suppl. material <xref ref-type="supplementary-material" rid="S4">4</xref>: fig. S4C). Additional male seta (mas) located at anterior side of appendage, male seta more distant from the antenna I base than basal antennular seta (Fig. <xref ref-type="fig" rid="F6">6E, F</xref>), 0.3–0.4× as long as basal seta. Anterior surface of antenna I bearing six additional clusters of modified setae, becoming wider and more flattened towards the antenna I apex (Fig. <xref ref-type="fig" rid="F6">6E, F</xref>, Suppl. material <xref ref-type="supplementary-material" rid="S4">4</xref>: fig. S4C–E, arrows): first group consists of six to eight closely spaced thin setae of similar structure, the next include two or three flattened setae forming a transverse row. A pair of scale-like setae (scs) in distal half of the antenna I, the setae similar in shape and position to that of parthenogenetic female (Fig. <xref ref-type="fig" rid="F6">6E, F</xref>, Suppl. material <xref ref-type="supplementary-material" rid="S4">4</xref>: fig. S4C). Nine terminal aesthetascs as in parthenogenetic females, the longest one 0.37–0.39× as long as the whole antenna, 1.2–1.5× as long as the other aesthetascs (Fig. <xref ref-type="fig" rid="F6">6E, F</xref>, Suppl. material <xref ref-type="supplementary-material" rid="S4">4</xref>: fig. S4C). Antenna I sculpture is similar to that of a parthenogenetic female (Fig. <xref ref-type="fig" rid="F6">6E–G</xref>, Suppl. material <xref ref-type="supplementary-material" rid="S4">4</xref>: fig. S4C–E).</p><p>Antenna II in general is similar to that of parthenogenetic female (<abbrev xmlns:xlink="http://www.w3.org/1999/xlink" xlink:title="maximal antenna II length (without swimming setae)" id="ABBRID0EO4AI" xlink:type="simple">ANL</abbrev>/<abbrev xmlns:xlink="http://www.w3.org/1999/xlink" xlink:title="body length, measured as distance between supraorbital head margin and posterodorsal angle" id="ABBRID0ES4AI" xlink:type="simple">BL</abbrev> = 0.50–0.55) (Fig. <xref ref-type="fig" rid="F6">6A</xref>). Two additional setae (mds) located at distal end of the basipodite, between exopodite and endopodite attachments (Fig. <xref ref-type="fig" rid="F6">6H</xref>, Suppl. material <xref ref-type="supplementary-material" rid="S4">4</xref>: fig. S4F, G); the anterior seta is 0.80–0.90× as long as the posterior one; both setae naked (Fig. <xref ref-type="fig" rid="F6">6H</xref>, Suppl. material <xref ref-type="supplementary-material" rid="S4">4</xref>: fig. S4F, G).</p><p>Mouth parts as in parthenogenetic females.</p><p>Thoracic limb I is highly modified, consisting of outer distal lobe (ODL), inner distal lobe (IDL), subdistal lobe (SDL), inner endites, and small inner lobe (IL) (Fig. <xref ref-type="fig" rid="F6">6I, J</xref>, Suppl. material <xref ref-type="supplementary-material" rid="S4">4</xref>: fig. S4H–M). Accessory seta and ODL morphology similar to that of parthenogenetic female. IDL bearing four apical setae (1–3, 1’) similar to that of parthenogenetic female (Suppl. material <xref ref-type="supplementary-material" rid="S4">4</xref>: fig. S4J, K) and additional seta (X) located anteriorly to the seta 1’. Seta X approximately as long as the seta 1’ (SX/<abbrev xmlns:xlink="http://www.w3.org/1999/xlink" xlink:title="length of setae 1" id="ABBRID0EZ5AI" xlink:type="simple">S1</abbrev>’ = 0.90–0.95), slightly incurved in its distal portion, naked (Fig. <xref ref-type="fig" rid="F6">6I</xref>, Suppl. material <xref ref-type="supplementary-material" rid="S4">4</xref>: fig. S4J). Large melanized hook present at the IDL basal portion outer side (Fig. <xref ref-type="fig" rid="F6">6I</xref>, Suppl. material <xref ref-type="supplementary-material" rid="S4">4</xref>: fig. S4H, I); the hook moderately incurved, with slightly narrowed tip armed by three transverse cuticular ribs (Suppl. material <xref ref-type="supplementary-material" rid="S4">4</xref>: fig. S4H, M). SDL large, located at anterior face of the limb proximally to the IDL attachment; SDL approximately reaching distal hook portion, rounded, armed by 5–6 transverse rows of minute closely spaced spinulae (Fig. <xref ref-type="fig" rid="F6">6K, L</xref>, Suppl. material <xref ref-type="supplementary-material" rid="S4">4</xref>: fig. S4L, M); four groups of long setulae at outer surface of the SDL (Fig. <xref ref-type="fig" rid="F6">6K, L</xref>, Suppl. material <xref ref-type="supplementary-material" rid="S4">4</xref>: fig. S4I, L, arrows). General morphology of inner endites similar to that of parthenogenetic female (Fig. <xref ref-type="fig" rid="F6">6J</xref>). Endite 3 outer side bearing an additional seta (Y) directed towards the IDL (Fig. <xref ref-type="fig" rid="F6">6J</xref>); seta Y relatively short (SY/S4 = 0.60–0.65), with basal portion progressively narrowing distally and narrow distal portion, naked (Fig. <xref ref-type="fig" rid="F6">6J</xref>). Ejector hook morphology similar to that of parthenogenetic female. Anterior limb face with transverse rows of setulae; a group of long setulae located proximally to the SDL (Fig. <xref ref-type="fig" rid="F6">6J</xref>).</p><p>Limbs II–V similar to that of parthenogenetic females.</p></tp:treatment-sec><tp:treatment-sec sec-type="distribution" id="SECID0ESABI"><title>Distribution and ecology.</title><p>The known range of <italic><tp:taxon-name><tp:taxon-name-part taxon-name-part-type="genus" reg="Lathonura">Lathonura</tp:taxon-name-part><tp:taxon-name-part taxon-name-part-type="species" reg="rectirostris">rectirostris</tp:taxon-name-part></tp:taxon-name></italic> s. str. includes the whole territory of Europe except continental Portugal, Spain, and the Mediterranean islands, although it is found in Sicily (<xref ref-type="bibr" rid="B14">Błedzki and Rybak 2016</xref>), European Russia (<xref ref-type="bibr" rid="B68">Kotov et al. 2010</xref>; <xref ref-type="bibr" rid="B59">Korovchinsky et al. 2021</xref>), and West Siberia east to the Tomsk Area of Russia (i.e., predominantly east of the Ob’ River). The species is, most probably, rather common in North Eurasia (although rarely recorded in zooplankton monitoring studies due to ecological affinities), but the southern distribution borders of the species remain unclear. <italic><tp:taxon-name><tp:taxon-name-part taxon-name-part-type="genus" reg="Lathonura">Lathonura</tp:taxon-name-part><tp:taxon-name-part taxon-name-part-type="species" reg="rectirostris">rectirostris</tp:taxon-name-part></tp:taxon-name></italic> s. l. was also observed in North Canada and eastern part of the USA: Minnesota (<xref ref-type="bibr" rid="B47">Herrick 1884</xref>; <xref ref-type="bibr" rid="B48">Herrick and Turner 1895</xref>) and Wisconsin (<xref ref-type="bibr" rid="B12">Birge 1892</xref>, see also <xref ref-type="bibr" rid="B118">Smith 2001</xref>). Parthenogenetic females of at least some East Nearctic populations share diagnostic characters with <italic><tp:taxon-name><tp:taxon-name-part taxon-name-part-type="genus" reg="Lathonura">L.</tp:taxon-name-part><tp:taxon-name-part taxon-name-part-type="species" reg="rectirostris">rectirostris</tp:taxon-name-part></tp:taxon-name></italic> s. str. (Suppl. material <xref ref-type="supplementary-material" rid="S1">1</xref>: fig. S1F) but genetic data show they belong to a deeply divergent clade and might represent another species (Fig. <xref ref-type="fig" rid="F2">2A, B</xref>, clade A1).</p><p><italic><tp:taxon-name><tp:taxon-name-part taxon-name-part-type="genus" reg="Lathonura">Lathonura</tp:taxon-name-part><tp:taxon-name-part taxon-name-part-type="species" reg="rectirostris">rectirostris</tp:taxon-name-part></tp:taxon-name></italic> s. str. prefers weakly acidic waters with pH 5.5–7.5 (<xref ref-type="bibr" rid="B106">Sergeev 1971</xref>; <xref ref-type="bibr" rid="B38">Fryer 1974</xref>; <xref ref-type="bibr" rid="B14">Błedzki and Rybak 2016</xref>). The species inhabits a variety of vegetated water bodies with sandy or stony sediments and organic debris (<xref ref-type="bibr" rid="B14">Błedzki and Rybak 2016</xref>). <italic><tp:taxon-name><tp:taxon-name-part taxon-name-part-type="genus" reg="Lathonura">Lathonura</tp:taxon-name-part><tp:taxon-name-part taxon-name-part-type="species" reg="rectirostris">rectirostris</tp:taxon-name-part></tp:taxon-name></italic> is able to swim but spends most of the time attached to the substrate by setae of limb I IDLs (<xref ref-type="bibr" rid="B38">Fryer 1974</xref>). For slow movement along the substrate, limbs I and III are used (<xref ref-type="bibr" rid="B106">Sergeev 1971</xref>; <xref ref-type="bibr" rid="B38">Fryer 1974</xref>) instead of pushing by means of the postabdomen or antenna II typical for most macrothricids (<xref ref-type="bibr" rid="B38">Fryer 1974</xref>). <italic><tp:taxon-name><tp:taxon-name-part taxon-name-part-type="genus" reg="Lathonura">Lathonura</tp:taxon-name-part><tp:taxon-name-part taxon-name-part-type="species" reg="rectirostris">rectirostris</tp:taxon-name-part></tp:taxon-name></italic> consumes a variety of epibiont algae scraped from the aquatic plant leaves or other substrates (<xref ref-type="bibr" rid="B14">Błedzki and Rybak 2016</xref>). The ephippial female attaches the ephippium to submerged plants with a sticky secretion (<xref ref-type="bibr" rid="B38">Fryer 1974</xref>).</p></tp:treatment-sec><tp:treatment-sec><!--Section generated to contain objects referenced in tp:taxon-treatment.--><fig id="F3" position="float" orientation="portrait"><object-id xmlns:xlink="http://www.w3.org/1999/xlink" content-type="arpha" xlink:type="simple">F1ACB938-98E3-5C2F-A9B0-E26400970866</object-id><label>Figure 3.</label><caption><p><italic><tp:taxon-name><tp:taxon-name-part taxon-name-part-type="genus" reg="Lathonura">Lathonura</tp:taxon-name-part><tp:taxon-name-part taxon-name-part-type="species" reg="rectirostris">rectirostris</tp:taxon-name-part></tp:taxon-name></italic> (O.F. Müller, 1785) from Lake Randsfjorden, Innlandet, Norway (Fig. <xref ref-type="fig" rid="F1">1</xref>, loc. 1), gross morphology. A–K. Parthenogenetic female: A. General lateral view; B. Ventral view; C. Dorsal view; D–G. Posteroventral valve armature; H. Postabdomen in lateral view; I. Postabdomen in dorsal view; J. Postabdominal seta tip; K. Postabdominal claw; L, M. Ephippial female: L. General lateral view; M. Dorsal view. Abbreviations: AI, antenna I; AII, antenna II; ao, anal opening; mas, marginal setae of valve; md, marginal denticles; pam, preanal margin of postabdomen; pc, postabdominal claw; ppr, postabdominal process. Scale bars: 200 µm (A–C, L, M); 10 µm (D, E); 50 µm (F, G, J, K); 100 µm (H, I).</p></caption><graphic xmlns:xlink="http://www.w3.org/1999/xlink" xlink:href="zookeys-1249-147_article-154922__-g003.jpg" position="float" orientation="portrait" xlink:type="simple" id="oo_1397527.jpg"><uri content-type="original_file" xlink:type="simple">https://binary.pensoft.net/fig/1397527</uri></graphic></fig><fig id="F1" position="float" orientation="portrait"><object-id xmlns:xlink="http://www.w3.org/1999/xlink" content-type="arpha" xlink:type="simple">C5A82159-1DBB-573D-9FF8-39D5823A021A</object-id><label>Figure 1.</label><caption><p>Studied populations of <italic><tp:taxon-name><tp:taxon-name-part taxon-name-part-type="genus" reg="Lathonura">Lathonura</tp:taxon-name-part></tp:taxon-name></italic> Lilljeborg, 1853. Squares indicate records of <italic><tp:taxon-name><tp:taxon-name-part taxon-name-part-type="genus" reg="Lathonura">L.</tp:taxon-name-part><tp:taxon-name-part taxon-name-part-type="species" reg="rectirostris">rectirostris</tp:taxon-name-part></tp:taxon-name></italic> (O.F. Müller, 1785) s. l., circles are records of <italic><tp:taxon-name><tp:taxon-name-part taxon-name-part-type="genus" reg="Lathonura">L.</tp:taxon-name-part><tp:taxon-name-part taxon-name-part-type="species" reg="bekkerae">bekkerae</tp:taxon-name-part></tp:taxon-name></italic> sp. nov. Filled points are included in the genetic analysis (see Table <xref ref-type="table" rid="T1">1</xref>); for white points, only morphological analysis was conducted. Localities: 1, 2, Innlandet, Norway (<named-content xmlns:xlink="http://www.w3.org/1999/xlink" content-type="dwc:verbatimCoordinates" xlink:type="simple"><named-content content-type="geo-json" specific-use="{&#34;type&#34;:&#34;Point&#34;,&#34;coordinates&#34;:[10.133667,60.795000]}" id="NCID0EMAAE" xlink:type="simple">60°47.70'N, 10°8.02'E</named-content></named-content>; <named-content xmlns:xlink="http://www.w3.org/1999/xlink" content-type="dwc:verbatimCoordinates" xlink:type="simple"><named-content content-type="geo-json" specific-use="{&#34;type&#34;:&#34;Point&#34;,&#34;coordinates&#34;:[10.294500,60.529500]}" id="NCID0EUAAE" xlink:type="simple">60°31.77'N, 10°17.67'E</named-content></named-content>); 3, Murmansk Area, Russia (<named-content xmlns:xlink="http://www.w3.org/1999/xlink" content-type="dwc:verbatimCoordinates" xlink:type="simple"><named-content content-type="geo-json" specific-use="{&#34;type&#34;:&#34;Point&#34;,&#34;coordinates&#34;:[35.121833,69.196667]}" id="NCID0E3AAE" xlink:type="simple">69°11.80'N, 35°7.31'E</named-content></named-content>); 4, Tver Area, Russia (<named-content xmlns:xlink="http://www.w3.org/1999/xlink" content-type="dwc:verbatimCoordinates" xlink:type="simple"><named-content content-type="geo-json" specific-use="{&#34;type&#34;:&#34;Point&#34;,&#34;coordinates&#34;:[35.914000,57.609167]}" id="NCID0EEBAE" xlink:type="simple">57°36.55'N, 35°54.84'E</named-content></named-content>); 5, Moscow Area, Russia (<named-content xmlns:xlink="http://www.w3.org/1999/xlink" content-type="dwc:verbatimCoordinates" xlink:type="simple"><named-content content-type="geo-json" specific-use="{&#34;type&#34;:&#34;Point&#34;,&#34;coordinates&#34;:[36.510833,55.751833]}" id="NCID0EMBAE" xlink:type="simple">55°45.11'N, 36°30.65'E</named-content></named-content>); 6, Moscow Area, Russia (<named-content xmlns:xlink="http://www.w3.org/1999/xlink" content-type="dwc:verbatimCoordinates" xlink:type="simple"><named-content content-type="geo-json" specific-use="{&#34;type&#34;:&#34;Point&#34;,&#34;coordinates&#34;:[36.730500,55.698833]}" id="NCID0EUBAE" xlink:type="simple">55°41.93'N, 36°43.83'E</named-content></named-content>); 7, Ryazan Area, Russia (<named-content xmlns:xlink="http://www.w3.org/1999/xlink" content-type="dwc:verbatimCoordinates" xlink:type="simple"><named-content content-type="geo-json" specific-use="{&#34;type&#34;:&#34;Point&#34;,&#34;coordinates&#34;:[40.053167,54.582500]}" id="NCID0E3BAE" xlink:type="simple">54°34.95'N, 40°3.19'E</named-content></named-content>); 8, 9, Kostroma Area, Russia (<named-content xmlns:xlink="http://www.w3.org/1999/xlink" content-type="dwc:verbatimCoordinates" xlink:type="simple"><named-content content-type="geo-json" specific-use="{&#34;type&#34;:&#34;Point&#34;,&#34;coordinates&#34;:[44.509500,58.169167]}" id="NCID0EECAE" xlink:type="simple">58°10.15'N, 44°30.57'E</named-content></named-content>; <named-content xmlns:xlink="http://www.w3.org/1999/xlink" content-type="dwc:verbatimCoordinates" xlink:type="simple"><named-content content-type="geo-json" specific-use="{&#34;type&#34;:&#34;Point&#34;,&#34;coordinates&#34;:[44.554000,58.188333]}" id="NCID0EMCAE" xlink:type="simple">58°11.3'N, 44°33.24'E</named-content></named-content>); 10, 11, Nizhny Novgorod Area, Russia (<named-content xmlns:xlink="http://www.w3.org/1999/xlink" content-type="dwc:verbatimCoordinates" xlink:type="simple"><named-content content-type="geo-json" specific-use="{&#34;type&#34;:&#34;Point&#34;,&#34;coordinates&#34;:[43.752167,56.211500]}" id="NCID0EUCAE" xlink:type="simple">56°12.69'N, 43°45.13'E</named-content></named-content>; <named-content xmlns:xlink="http://www.w3.org/1999/xlink" content-type="dwc:verbatimCoordinates" xlink:type="simple"><named-content content-type="geo-json" specific-use="{&#34;type&#34;:&#34;Point&#34;,&#34;coordinates&#34;:[43.756833,56.205333]}" id="NCID0E3CAE" xlink:type="simple">56°12.32'N, 43°45.41'E</named-content></named-content>); 12, 13, Penza Area, Russia (<named-content xmlns:xlink="http://www.w3.org/1999/xlink" content-type="dwc:verbatimCoordinates" xlink:type="simple"><named-content content-type="geo-json" specific-use="{&#34;type&#34;:&#34;Point&#34;,&#34;coordinates&#34;:[45.088000,53.234000]}" id="NCID0EEDAE" xlink:type="simple">53°14.04'N, 45°5.28'E</named-content></named-content>; <named-content xmlns:xlink="http://www.w3.org/1999/xlink" content-type="dwc:verbatimCoordinates" xlink:type="simple"><named-content content-type="geo-json" specific-use="{&#34;type&#34;:&#34;Point&#34;,&#34;coordinates&#34;:[45.074333,53.172667]}" id="NCID0EMDAE" xlink:type="simple">53°10.36'N, 45°4.46'E</named-content></named-content>); 14, 15, Chelyabinsk Area, Russia (<named-content xmlns:xlink="http://www.w3.org/1999/xlink" content-type="dwc:verbatimCoordinates" xlink:type="simple"><named-content content-type="geo-json" specific-use="{&#34;type&#34;:&#34;Point&#34;,&#34;coordinates&#34;:[59.908000,55.011333]}" id="NCID0EUDAE" xlink:type="simple">55°0.68'N, 59°54.48'E</named-content></named-content>; <named-content xmlns:xlink="http://www.w3.org/1999/xlink" content-type="dwc:verbatimCoordinates" xlink:type="simple"><named-content content-type="geo-json" specific-use="{&#34;type&#34;:&#34;Point&#34;,&#34;coordinates&#34;:[59.839667,54.991000]}" id="NCID0E3DAE" xlink:type="simple">54°59.46'N, 59°50.38'E</named-content></named-content>); 16, 17, Tomsk Area, Russia (<named-content xmlns:xlink="http://www.w3.org/1999/xlink" content-type="dwc:verbatimCoordinates" xlink:type="simple"><named-content content-type="geo-json" specific-use="{&#34;type&#34;:&#34;Point&#34;,&#34;coordinates&#34;:[84.692000,56.722167]}" id="NCID0EEEAE" xlink:type="simple">56°43.33'N, 84°41.52'E</named-content></named-content>; <named-content xmlns:xlink="http://www.w3.org/1999/xlink" content-type="dwc:verbatimCoordinates" xlink:type="simple"><named-content content-type="geo-json" specific-use="{&#34;type&#34;:&#34;Point&#34;,&#34;coordinates&#34;:[84.158000,56.543833]}" id="NCID0EMEAE" xlink:type="simple">56°32.63'N, 84°9.48'E</named-content></named-content>); 18, Uvs Aimag, Mongolia (<named-content xmlns:xlink="http://www.w3.org/1999/xlink" content-type="dwc:verbatimCoordinates" xlink:type="simple"><named-content content-type="geo-json" specific-use="{&#34;type&#34;:&#34;Point&#34;,&#34;coordinates&#34;:[93.600333,50.494500]}" id="NCID0EUEAE" xlink:type="simple">50°29.67'N, 93°36.02'E</named-content></named-content>); 19, Rhode Island, U.S.A. (<named-content xmlns:xlink="http://www.w3.org/1999/xlink" content-type="dwc:verbatimCoordinates" xlink:type="simple"><named-content content-type="geo-json" specific-use="{&#34;type&#34;:&#34;Point&#34;,&#34;coordinates&#34;:[-72.217333,41.924167]}" id="NCID0E3EAE" xlink:type="simple">41°55.45'N, 72°13.04'W</named-content></named-content>); 20, New Hampshire, U.S.A. (<named-content xmlns:xlink="http://www.w3.org/1999/xlink" content-type="dwc:verbatimCoordinates" xlink:type="simple"><named-content content-type="geo-json" specific-use="{&#34;type&#34;:&#34;Point&#34;,&#34;coordinates&#34;:[-73.930000,43.375667]}" id="NCID0EEFAE" xlink:type="simple">43°22.54'N, 73°55.80'W</named-content></named-content>); 21, Manitoba, Canada (<named-content xmlns:xlink="http://www.w3.org/1999/xlink" content-type="dwc:verbatimCoordinates" xlink:type="simple"><named-content content-type="geo-json" specific-use="{&#34;type&#34;:&#34;Point&#34;,&#34;coordinates&#34;:[-94.161000,58.709000]}" id="NCID0EMFAE" xlink:type="simple">58°42.54'N, 94°9.66'W</named-content></named-content>); 22, Krasnoyarsky Krai, Russia (<named-content xmlns:xlink="http://www.w3.org/1999/xlink" content-type="dwc:verbatimCoordinates" xlink:type="simple"><named-content content-type="geo-json" specific-use="{&#34;type&#34;:&#34;Point&#34;,&#34;coordinates&#34;:[89.041500,62.354000]}" id="NCID0EUFAE" xlink:type="simple">62°21.24'N, 89°2.49'E</named-content></named-content>); 23–25, Irkutsk Area, Russia (<named-content xmlns:xlink="http://www.w3.org/1999/xlink" content-type="dwc:verbatimCoordinates" xlink:type="simple"><named-content content-type="geo-json" specific-use="{&#34;type&#34;:&#34;Point&#34;,&#34;coordinates&#34;:[102.646833,52.971333]}" id="NCID0E3FAE" xlink:type="simple">52°58.28'N, 102°38.81'E</named-content></named-content>; <named-content xmlns:xlink="http://www.w3.org/1999/xlink" content-type="dwc:verbatimCoordinates" xlink:type="simple"><named-content content-type="geo-json" specific-use="{&#34;type&#34;:&#34;Point&#34;,&#34;coordinates&#34;:[103.953667,52.484333]}" id="NCID0EEGAE" xlink:type="simple">52°29.06'N, 103°57.22'E</named-content></named-content>; <named-content xmlns:xlink="http://www.w3.org/1999/xlink" content-type="dwc:verbatimCoordinates" xlink:type="simple"><named-content content-type="geo-json" specific-use="{&#34;type&#34;:&#34;Point&#34;,&#34;coordinates&#34;:[105.412667,52.027333]}" id="NCID0EMGAE" xlink:type="simple">52°1.64'N, 105°24.76'E</named-content></named-content>); 26, Zabaikalsky Krai, Russia (<named-content xmlns:xlink="http://www.w3.org/1999/xlink" content-type="dwc:verbatimCoordinates" xlink:type="simple"><named-content content-type="geo-json" specific-use="{&#34;type&#34;:&#34;Point&#34;,&#34;coordinates&#34;:[120.050667,53.486667]}" id="NCID0EUGAE" xlink:type="simple">53°29.20'N, 120°3.04'E</named-content></named-content>); 27–29, Yakutia, Russia (<named-content xmlns:xlink="http://www.w3.org/1999/xlink" content-type="dwc:verbatimCoordinates" xlink:type="simple"><named-content content-type="geo-json" specific-use="{&#34;type&#34;:&#34;Point&#34;,&#34;coordinates&#34;:[127.747333,62.204667]}" id="NCID0E3GAE" xlink:type="simple">62°12.28'N, 127°44.84'E</named-content></named-content>; <named-content xmlns:xlink="http://www.w3.org/1999/xlink" content-type="dwc:verbatimCoordinates" xlink:type="simple"><named-content content-type="geo-json" specific-use="{&#34;type&#34;:&#34;Point&#34;,&#34;coordinates&#34;:[129.757000,62.018500]}" id="NCID0EEHAE" xlink:type="simple">62°1.11'N, 129°45.42'E</named-content></named-content>; <named-content xmlns:xlink="http://www.w3.org/1999/xlink" content-type="dwc:verbatimCoordinates" xlink:type="simple"><named-content content-type="geo-json" specific-use="{&#34;type&#34;:&#34;Point&#34;,&#34;coordinates&#34;:[131.075000,62.806000]}" id="NCID0EMHAE" xlink:type="simple">62°48.36'N, 131°4.50'E</named-content></named-content>); 30, Magadan Area, Russia (<named-content xmlns:xlink="http://www.w3.org/1999/xlink" content-type="dwc:verbatimCoordinates" xlink:type="simple"><named-content content-type="geo-json" specific-use="{&#34;type&#34;:&#34;Point&#34;,&#34;coordinates&#34;:[150.856000,59.739500]}" id="NCID0EUHAE" xlink:type="simple">59°44.37'N, 150°51.36'E</named-content></named-content>); 31–33, Kamchatsky Krai, Russia (<named-content xmlns:xlink="http://www.w3.org/1999/xlink" content-type="dwc:verbatimCoordinates" xlink:type="simple"><named-content content-type="geo-json" specific-use="{&#34;type&#34;:&#34;Point&#34;,&#34;coordinates&#34;:[164.705000,61.293000]}" id="NCID0E3HAE" xlink:type="simple">61°17.58'N, 164°42.30'E</named-content></named-content>; <named-content xmlns:xlink="http://www.w3.org/1999/xlink" content-type="dwc:verbatimCoordinates" xlink:type="simple"><named-content content-type="geo-json" specific-use="{&#34;type&#34;:&#34;Point&#34;,&#34;coordinates&#34;:[164.738000,61.377000]}" id="NCID0EEIAE" xlink:type="simple">61°22.62'N, 164°44.28'E</named-content></named-content>; <named-content xmlns:xlink="http://www.w3.org/1999/xlink" content-type="dwc:verbatimCoordinates" xlink:type="simple"><named-content content-type="geo-json" specific-use="{&#34;type&#34;:&#34;Point&#34;,&#34;coordinates&#34;:[163.809167,58.876333]}" id="NCID0EMIAE" xlink:type="simple">58°52.58'N, 163°48.55'E</named-content></named-content>); 34, Alaska, U.S.A. (<named-content xmlns:xlink="http://www.w3.org/1999/xlink" content-type="dwc:verbatimCoordinates" xlink:type="simple"><named-content content-type="geo-json" specific-use="{&#34;type&#34;:&#34;Point&#34;,&#34;coordinates&#34;:[-165.077167,65.089000]}" id="NCID0EUIAE" xlink:type="simple">65°5.34'N, 165°4.63'W</named-content></named-content>). For more information on localities, see Suppl. material <xref ref-type="supplementary-material" rid="S6">6</xref>.</p></caption><graphic xmlns:xlink="http://www.w3.org/1999/xlink" xlink:href="zookeys-1249-147_article-154922__-g001.jpg" position="float" orientation="portrait" xlink:type="simple" id="oo_1397525.jpg"><uri content-type="original_file" xlink:type="simple">https://binary.pensoft.net/fig/1397525</uri></graphic></fig><supplementary-material xmlns:xlink="http://www.w3.org/1999/xlink" id="S1" position="float" orientation="portrait" xlink:type="simple"><object-id content-type="arpha" xlink:type="simple">71EA422A-66AB-5174-A8D0-AAEB3DA8FA46</object-id><label>Supplementary material 1</label><caption><p>Supplementary figure <abbrev xlink:title="length of setae 1" id="ABBRID0EQCGK" xlink:type="simple">S1</abbrev></p></caption><statement content-type="dataType"><label>Data type</label><p>tif</p></statement><statement content-type="notes"><label>Explanation note</label><p>Postero-ventral valve armature in different populations of <italic><tp:taxon-name><tp:taxon-name-part taxon-name-part-type="genus" reg="Lathonura">Lathonura</tp:taxon-name-part></tp:taxon-name></italic> Lilljeborg, 1853. A–F. <italic><tp:taxon-name><tp:taxon-name-part taxon-name-part-type="genus" reg="Lathonura">Lathonura</tp:taxon-name-part><tp:taxon-name-part taxon-name-part-type="species" reg="rectirostris">rectirostris</tp:taxon-name-part></tp:taxon-name></italic> (O.F. Müller, 1785) s. l.: A. Innlandet, Norway (loc. 1); B. Nizhny Novgorod Area, Russia (loc. 11); C. Chelyabinsk Area, Russia (loc. 15); D. Tomsk Area, Russia (loc. 17); E. Uvs Province, Mongolia (loc. 18); F. New Hampshire, USA (loc. 20); G–J. <italic><tp:taxon-name><tp:taxon-name-part taxon-name-part-type="genus" reg="Lathonura">Lathonura</tp:taxon-name-part><tp:taxon-name-part taxon-name-part-type="species" reg="bekkerae">bekkerae</tp:taxon-name-part></tp:taxon-name></italic> sp. nov.: G. Alaska, USA (loc. 34); H. Yakutia, Russia (loc. 27); I. Kamchatsky Krai, Russia (type locality, loc. 31); J. Zabaikalsky Krai, Russia (loc. 26). Scale bars: 20 µm. For information on localities, see Fig. <xref ref-type="fig" rid="F1">1</xref>, Table <xref ref-type="table" rid="T1">1</xref>.</p></statement><media xlink:href="zookeys-1249-147_article-154922__-s001.tif" mimetype="image" mime-subtype="tiff" position="float" orientation="portrait" xlink:type="simple" id="oo_1397535.tif"><uri content-type="original_file" xlink:type="simple">https://binary.pensoft.net/file/1397535</uri></media><permissions><license xlink:type="simple"><license-p>This dataset is made available under the Open Database License (http://opendatacommons.org/licenses/odbl/1.0/). The Open Database License (ODbL) is a license agreement intended to allow users to freely share, modify, and use this Dataset while maintaining this same freedom for others, provided that the original source and author(s) are credited.</license-p></license></permissions><attrib specific-use="authors">Ivan A. Dadykin, Dmitry D. Pereboev</attrib></supplementary-material><table-wrap id="T1" position="float" orientation="portrait"><label>Table 1.</label><caption><p>List of <italic><tp:taxon-name><tp:taxon-name-part taxon-name-part-type="genus" reg="Lathonura">Lathonura</tp:taxon-name-part></tp:taxon-name></italic> sequences included in the genetic analysis. Locality numbers correspond to Fig. <xref ref-type="fig" rid="F1">1</xref> and Suppl. material <xref ref-type="supplementary-material" rid="S6">6</xref>.</p></caption><table id="TID0ELIDI" rules="all"><tbody><tr><th rowspan="1" colspan="1">Species</th><th rowspan="1" colspan="1">GenBank accession number</th><th rowspan="1" colspan="1">Locality number</th><th rowspan="1" colspan="1">Region and country</th><th rowspan="1" colspan="1">Primer pair</th><th rowspan="1" colspan="1">Sex</th><th rowspan="1" colspan="1">Source</th></tr><tr><td rowspan="1" colspan="1"><italic><tp:taxon-name><tp:taxon-name-part taxon-name-part-type="genus" reg="Lathonura">Lathonura</tp:taxon-name-part><tp:taxon-name-part taxon-name-part-type="species" reg="rectirostris">rectirostris</tp:taxon-name-part></tp:taxon-name></italic> (O.F. Müller, 1785) s. str.</td><td rowspan="1" colspan="1" style="color: #396ba6">
                  <ext-link xmlns:xlink="http://www.w3.org/1999/xlink" ext-link-type="gen" xlink:href="PV430716" xlink:type="simple">PV430716</ext-link>
                </td><td rowspan="1" colspan="1">2</td><td rowspan="1" colspan="1">Innlandet, Norway</td><td rowspan="1" colspan="1">dg_ctd_folmer_F / HCO2198</td><td rowspan="1" colspan="1">ephippial female</td><td rowspan="1" colspan="1">original</td></tr><tr><td rowspan="1" colspan="1"><italic><tp:taxon-name><tp:taxon-name-part taxon-name-part-type="genus" reg="Lathonura">L.</tp:taxon-name-part><tp:taxon-name-part taxon-name-part-type="species" reg="rectirostris">rectirostris</tp:taxon-name-part></tp:taxon-name></italic> (O.F. Müller, 1785) s. str.</td><td rowspan="1" colspan="1" style="color: #396ba6">
                  <ext-link xmlns:xlink="http://www.w3.org/1999/xlink" ext-link-type="gen" xlink:href="PV430707" xlink:type="simple">PV430707</ext-link>
                </td><td rowspan="1" colspan="1">3</td><td rowspan="1" colspan="1">Murmansk Area, Russia</td><td rowspan="1" colspan="1">dg_ctd_folmer_F / HCO2198</td><td rowspan="1" colspan="1">parthenogenetic female</td><td rowspan="1" colspan="1">original</td></tr><tr><td rowspan="1" colspan="1"><italic><tp:taxon-name><tp:taxon-name-part taxon-name-part-type="genus" reg="Lathonura">L.</tp:taxon-name-part><tp:taxon-name-part taxon-name-part-type="species" reg="rectirostris">rectirostris</tp:taxon-name-part></tp:taxon-name></italic> (O.F. Müller, 1785) s. str.</td><td rowspan="1" colspan="1" style="color: #396ba6">
                  <ext-link xmlns:xlink="http://www.w3.org/1999/xlink" ext-link-type="gen" xlink:href="PV430713" xlink:type="simple">PV430713</ext-link>
                </td><td rowspan="1" colspan="1">5</td><td rowspan="1" colspan="1">Moscow Area, Russia</td><td rowspan="1" colspan="1">dg_ctd_folmer_F / simoR</td><td rowspan="1" colspan="1">parthenogenetic female</td><td rowspan="1" colspan="1">original</td></tr><tr><td rowspan="1" colspan="1"><italic><tp:taxon-name><tp:taxon-name-part taxon-name-part-type="genus" reg="Lathonura">L.</tp:taxon-name-part><tp:taxon-name-part taxon-name-part-type="species" reg="rectirostris">rectirostris</tp:taxon-name-part></tp:taxon-name></italic> (O.F. Müller, 1785) s. str.</td><td rowspan="1" colspan="1" style="color: #396ba6">
                  <ext-link xmlns:xlink="http://www.w3.org/1999/xlink" ext-link-type="gen" xlink:href="PV430714" xlink:type="simple">PV430714</ext-link>
                </td><td rowspan="1" colspan="1">5</td><td rowspan="1" colspan="1">Moscow Area, Russia</td><td rowspan="1" colspan="1">dg_ctd_folmer_F / simoR</td><td rowspan="1" colspan="1">parthenogenetic female</td><td rowspan="1" colspan="1">original</td></tr><tr><td rowspan="1" colspan="1"><italic><tp:taxon-name><tp:taxon-name-part taxon-name-part-type="genus" reg="Lathonura">L.</tp:taxon-name-part><tp:taxon-name-part taxon-name-part-type="species" reg="rectirostris">rectirostris</tp:taxon-name-part></tp:taxon-name></italic> (O.F. Müller, 1785) s. str.</td><td rowspan="1" colspan="1" style="color: #396ba6">
                  <ext-link xmlns:xlink="http://www.w3.org/1999/xlink" ext-link-type="gen" xlink:href="PV430715" xlink:type="simple">PV430715</ext-link>
                </td><td rowspan="1" colspan="1">5</td><td rowspan="1" colspan="1">Moscow Area, Russia</td><td rowspan="1" colspan="1">dg_ctd_folmer_F / HCO2198</td><td rowspan="1" colspan="1">parthenogenetic female</td><td rowspan="1" colspan="1">original</td></tr><tr><td rowspan="1" colspan="1"><italic><tp:taxon-name><tp:taxon-name-part taxon-name-part-type="genus" reg="Lathonura">L.</tp:taxon-name-part><tp:taxon-name-part taxon-name-part-type="species" reg="rectirostris">rectirostris</tp:taxon-name-part></tp:taxon-name></italic> (O.F. Müller, 1785) s. str.</td><td rowspan="1" colspan="1" style="color: #396ba6">
                  <ext-link xmlns:xlink="http://www.w3.org/1999/xlink" ext-link-type="gen" xlink:href="PV430705" xlink:type="simple">PV430705</ext-link>
                </td><td rowspan="1" colspan="1">8</td><td rowspan="1" colspan="1">Kostroma Area, Russia</td><td rowspan="1" colspan="1">dg_ctd_folmer_F / HCO2198</td><td rowspan="1" colspan="1">parthenogenetic female</td><td rowspan="1" colspan="1">original</td></tr><tr><td rowspan="1" colspan="1"><italic><tp:taxon-name><tp:taxon-name-part taxon-name-part-type="genus" reg="Lathonura">L.</tp:taxon-name-part><tp:taxon-name-part taxon-name-part-type="species" reg="rectirostris">rectirostris</tp:taxon-name-part></tp:taxon-name></italic> (O.F. Müller, 1785) s. str.</td><td rowspan="1" colspan="1" style="color: #396ba6">
                  <ext-link xmlns:xlink="http://www.w3.org/1999/xlink" ext-link-type="gen" xlink:href="PV430706" xlink:type="simple">PV430706</ext-link>
                </td><td rowspan="1" colspan="1">9</td><td rowspan="1" colspan="1">Kostroma Area, Russia</td><td rowspan="1" colspan="1">dg_ctd_folmer_F / HCO2198</td><td rowspan="1" colspan="1">parthenogenetic female</td><td rowspan="1" colspan="1">original</td></tr><tr><td rowspan="1" colspan="1"><italic><tp:taxon-name><tp:taxon-name-part taxon-name-part-type="genus" reg="Lathonura">L.</tp:taxon-name-part><tp:taxon-name-part taxon-name-part-type="species" reg="rectirostris">rectirostris</tp:taxon-name-part></tp:taxon-name></italic> (O.F. Müller, 1785) s. str.</td><td rowspan="1" colspan="1" style="color: #396ba6">
                  <ext-link xmlns:xlink="http://www.w3.org/1999/xlink" ext-link-type="gen" xlink:href="PV430708" xlink:type="simple">PV430708</ext-link>
                </td><td rowspan="1" colspan="1">11</td><td rowspan="1" colspan="1">Nizhny Novgorod Area, Russia</td><td rowspan="1" colspan="1">dg_ctd_folmer_F / simoR</td><td rowspan="1" colspan="1">parthenogenetic female</td><td rowspan="1" colspan="1">original</td></tr><tr><td rowspan="1" colspan="1"><italic><tp:taxon-name><tp:taxon-name-part taxon-name-part-type="genus" reg="Lathonura">L.</tp:taxon-name-part><tp:taxon-name-part taxon-name-part-type="species" reg="rectirostris">rectirostris</tp:taxon-name-part></tp:taxon-name></italic> (O.F. Müller, 1785) s. str.</td><td rowspan="1" colspan="1" style="color: #396ba6">
                  <ext-link xmlns:xlink="http://www.w3.org/1999/xlink" ext-link-type="gen" xlink:href="PV430709" xlink:type="simple">PV430709</ext-link>
                </td><td rowspan="1" colspan="1">11</td><td rowspan="1" colspan="1">Nizhny Novgorod Area, Russia</td><td rowspan="1" colspan="1">dg_ctd_folmer_F / simoR</td><td rowspan="1" colspan="1">parthenogenetic female</td><td rowspan="1" colspan="1">original</td></tr><tr><td rowspan="1" colspan="1"><italic><tp:taxon-name><tp:taxon-name-part taxon-name-part-type="genus" reg="Lathonura">L.</tp:taxon-name-part><tp:taxon-name-part taxon-name-part-type="species" reg="rectirostris">rectirostris</tp:taxon-name-part></tp:taxon-name></italic> (O.F. Müller, 1785) s. str.</td><td rowspan="1" colspan="1" style="color: #396ba6">
                  <ext-link xmlns:xlink="http://www.w3.org/1999/xlink" ext-link-type="gen" xlink:href="PV430718" xlink:type="simple">PV430718</ext-link>
                </td><td rowspan="1" colspan="1">12</td><td rowspan="1" colspan="1">Penza Area, Russia</td><td rowspan="1" colspan="1">dg_ctd_folmer_F / simoR</td><td rowspan="1" colspan="1">parthenogenetic female</td><td rowspan="1" colspan="1">original</td></tr><tr><td rowspan="1" colspan="1"><italic><tp:taxon-name><tp:taxon-name-part taxon-name-part-type="genus" reg="Lathonura">L.</tp:taxon-name-part><tp:taxon-name-part taxon-name-part-type="species" reg="rectirostris">rectirostris</tp:taxon-name-part></tp:taxon-name></italic> (O.F. Müller, 1785) s. str.</td><td rowspan="1" colspan="1" style="color: #396ba6">
                  <ext-link xmlns:xlink="http://www.w3.org/1999/xlink" ext-link-type="gen" xlink:href="PV430717" xlink:type="simple">PV430717</ext-link>
                </td><td rowspan="1" colspan="1">12</td><td rowspan="1" colspan="1">Penza Area, Russia</td><td rowspan="1" colspan="1">dg_ctd_folmer_F / simoR</td><td rowspan="1" colspan="1">parthenogenetic female</td><td rowspan="1" colspan="1">original</td></tr><tr><td rowspan="1" colspan="1"><italic><tp:taxon-name><tp:taxon-name-part taxon-name-part-type="genus" reg="Lathonura">L.</tp:taxon-name-part><tp:taxon-name-part taxon-name-part-type="species" reg="rectirostris">rectirostris</tp:taxon-name-part></tp:taxon-name></italic> (O.F. Müller, 1785) s. str.</td><td rowspan="1" colspan="1" style="color: #396ba6">
                  <ext-link xmlns:xlink="http://www.w3.org/1999/xlink" ext-link-type="gen" xlink:href="PV430719" xlink:type="simple">PV430719</ext-link>
                </td><td rowspan="1" colspan="1">15</td><td rowspan="1" colspan="1">Chelyabinsk Area, Russia</td><td rowspan="1" colspan="1">dg_ctd_folmer_F / simoR</td><td rowspan="1" colspan="1">parthenogenetic female</td><td rowspan="1" colspan="1">original</td></tr><tr><td rowspan="1" colspan="1"><italic><tp:taxon-name><tp:taxon-name-part taxon-name-part-type="genus" reg="Lathonura">L.</tp:taxon-name-part><tp:taxon-name-part taxon-name-part-type="species" reg="rectirostris">rectirostris</tp:taxon-name-part></tp:taxon-name></italic> (O.F. Müller, 1785) s. str.</td><td rowspan="1" colspan="1" style="color: #396ba6">
                  <ext-link xmlns:xlink="http://www.w3.org/1999/xlink" ext-link-type="gen" xlink:href="PV430720" xlink:type="simple">PV430720</ext-link>
                </td><td rowspan="1" colspan="1">16</td><td rowspan="1" colspan="1">Tomsk Area, Russia</td><td rowspan="1" colspan="1">dg_ctd_folmer_F / simoR</td><td rowspan="1" colspan="1">parthenogenetic female</td><td rowspan="1" colspan="1">original</td></tr><tr><td rowspan="1" colspan="1"><italic><tp:taxon-name><tp:taxon-name-part taxon-name-part-type="genus" reg="Lathonura">L.</tp:taxon-name-part><tp:taxon-name-part taxon-name-part-type="species" reg="rectirostris">rectirostris</tp:taxon-name-part></tp:taxon-name></italic> (O.F. Müller, 1785) s. l.</td><td rowspan="1" colspan="1" style="color: #396ba6">
                  <ext-link xmlns:xlink="http://www.w3.org/1999/xlink" ext-link-type="gen" xlink:href="JN233938.1" xlink:type="simple">JN233938.1</ext-link>
                </td><td rowspan="1" colspan="1">21</td><td rowspan="1" colspan="1">Manitoba, Canada</td><td rowspan="1" colspan="1">-</td><td rowspan="1" colspan="1">parthenogenetic female</td><td rowspan="1" colspan="1">
                  <xref ref-type="bibr" rid="B51">Jeffery et al. (2011)</xref>
                </td></tr><tr><td rowspan="1" colspan="1"><italic><tp:taxon-name><tp:taxon-name-part taxon-name-part-type="genus" reg="Lathonura">L.</tp:taxon-name-part><tp:taxon-name-part taxon-name-part-type="species" reg="rectirostris">rectirostris</tp:taxon-name-part></tp:taxon-name></italic> (O.F. Müller, 1785) s. l.</td><td rowspan="1" colspan="1" style="color: #396ba6">
                  <ext-link xmlns:xlink="http://www.w3.org/1999/xlink" ext-link-type="gen" xlink:href="JN233939.1" xlink:type="simple">JN233939.1</ext-link>
                </td><td rowspan="1" colspan="1">21</td><td rowspan="1" colspan="1">Manitoba, Canada</td><td rowspan="1" colspan="1">-</td><td rowspan="1" colspan="1">parthenogenetic female</td><td rowspan="1" colspan="1">
                  <xref ref-type="bibr" rid="B51">Jeffery et al. (2011)</xref>
                </td></tr><tr><td rowspan="1" colspan="1"><italic><tp:taxon-name><tp:taxon-name-part taxon-name-part-type="genus" reg="Lathonura">L.</tp:taxon-name-part><tp:taxon-name-part taxon-name-part-type="species" reg="bekkerae">bekkerae</tp:taxon-name-part></tp:taxon-name></italic> sp. nov.</td><td rowspan="1" colspan="1" style="color: #396ba6">
                  <ext-link xmlns:xlink="http://www.w3.org/1999/xlink" ext-link-type="gen" xlink:href="PV430721" xlink:type="simple">PV430721</ext-link>
                </td><td rowspan="1" colspan="1">26</td><td rowspan="1" colspan="1">Zabaikalsky Krai, Russia</td><td rowspan="1" colspan="1">dg_ctd_folmer_F / simoR</td><td rowspan="1" colspan="1">parthenogenetic female</td><td rowspan="1" colspan="1">original</td></tr><tr><td rowspan="1" colspan="1"><italic><tp:taxon-name><tp:taxon-name-part taxon-name-part-type="genus" reg="Lathonura">L.</tp:taxon-name-part><tp:taxon-name-part taxon-name-part-type="species" reg="bekkerae">bekkerae</tp:taxon-name-part></tp:taxon-name></italic> sp. nov.</td><td rowspan="1" colspan="1" style="color: #396ba6">
                  <ext-link xmlns:xlink="http://www.w3.org/1999/xlink" ext-link-type="gen" xlink:href="PV430703" xlink:type="simple">PV430703</ext-link>
                </td><td rowspan="1" colspan="1">27</td><td rowspan="1" colspan="1">Yakutia, Russia</td><td rowspan="1" colspan="1">dg_ctd_folmer_F / HCO2198</td><td rowspan="1" colspan="1">parthenogenetic female</td><td rowspan="1" colspan="1">original</td></tr><tr><td rowspan="1" colspan="1"><italic><tp:taxon-name><tp:taxon-name-part taxon-name-part-type="genus" reg="Lathonura">L.</tp:taxon-name-part><tp:taxon-name-part taxon-name-part-type="species" reg="bekkerae">bekkerae</tp:taxon-name-part></tp:taxon-name></italic> sp. nov.</td><td rowspan="1" colspan="1" style="color: #396ba6">
                  <ext-link xmlns:xlink="http://www.w3.org/1999/xlink" ext-link-type="gen" xlink:href="PV430704" xlink:type="simple">PV430704</ext-link>
                </td><td rowspan="1" colspan="1">27</td><td rowspan="1" colspan="1">Yakutia, Russia</td><td rowspan="1" colspan="1">dg_ctd_folmer_F / HCO2198</td><td rowspan="1" colspan="1">parthenogenetic female</td><td rowspan="1" colspan="1">original</td></tr><tr><td rowspan="1" colspan="1"><italic><tp:taxon-name><tp:taxon-name-part taxon-name-part-type="genus" reg="Lathonura">L.</tp:taxon-name-part><tp:taxon-name-part taxon-name-part-type="species" reg="bekkerae">bekkerae</tp:taxon-name-part></tp:taxon-name></italic> sp. nov.</td><td rowspan="1" colspan="1" style="color: #396ba6">
                  <ext-link xmlns:xlink="http://www.w3.org/1999/xlink" ext-link-type="gen" xlink:href="PV430722" xlink:type="simple">PV430722</ext-link>
                </td><td rowspan="1" colspan="1">27</td><td rowspan="1" colspan="1">Yakutia, Russia</td><td rowspan="1" colspan="1">dg_ctd_folmer_F / simoR</td><td rowspan="1" colspan="1">parthenogenetic female</td><td rowspan="1" colspan="1">original</td></tr><tr><td rowspan="1" colspan="1"><italic><tp:taxon-name><tp:taxon-name-part taxon-name-part-type="genus" reg="Lathonura">L.</tp:taxon-name-part><tp:taxon-name-part taxon-name-part-type="species" reg="bekkerae">bekkerae</tp:taxon-name-part></tp:taxon-name></italic> sp. nov.</td><td rowspan="1" colspan="1" style="color: #396ba6">
                  <ext-link xmlns:xlink="http://www.w3.org/1999/xlink" ext-link-type="gen" xlink:href="PV430723" xlink:type="simple">PV430723</ext-link>
                </td><td rowspan="1" colspan="1">27</td><td rowspan="1" colspan="1">Yakutia, Russia</td><td rowspan="1" colspan="1">dg_ctd_folmer_F / simoR</td><td rowspan="1" colspan="1">parthenogenetic female</td><td rowspan="1" colspan="1">original</td></tr><tr><td rowspan="1" colspan="1"><italic><tp:taxon-name><tp:taxon-name-part taxon-name-part-type="genus" reg="Lathonura">L.</tp:taxon-name-part><tp:taxon-name-part taxon-name-part-type="species" reg="bekkerae">bekkerae</tp:taxon-name-part></tp:taxon-name></italic> sp. nov.</td><td rowspan="1" colspan="1" style="color: #396ba6">
                  <ext-link xmlns:xlink="http://www.w3.org/1999/xlink" ext-link-type="gen" xlink:href="PV430726" xlink:type="simple">PV430726</ext-link>
                </td><td rowspan="1" colspan="1">27</td><td rowspan="1" colspan="1">Yakutia, Russia</td><td rowspan="1" colspan="1">dg_ctd_folmer_F / simoR</td><td rowspan="1" colspan="1">parthenogenetic female</td><td rowspan="1" colspan="1">original</td></tr><tr><td rowspan="1" colspan="1"><italic><tp:taxon-name><tp:taxon-name-part taxon-name-part-type="genus" reg="Lathonura">L.</tp:taxon-name-part><tp:taxon-name-part taxon-name-part-type="species" reg="bekkerae">bekkerae</tp:taxon-name-part></tp:taxon-name></italic> sp. nov.</td><td rowspan="1" colspan="1" style="color: #396ba6">
                  <ext-link xmlns:xlink="http://www.w3.org/1999/xlink" ext-link-type="gen" xlink:href="PV430727" xlink:type="simple">PV430727</ext-link>
                </td><td rowspan="1" colspan="1">27</td><td rowspan="1" colspan="1">Yakutia, Russia</td><td rowspan="1" colspan="1">dg_ctd_folmer_F / simoR</td><td rowspan="1" colspan="1">parthenogenetic female</td><td rowspan="1" colspan="1">original</td></tr><tr><td rowspan="1" colspan="1"><italic><tp:taxon-name><tp:taxon-name-part taxon-name-part-type="genus" reg="Lathonura">L.</tp:taxon-name-part><tp:taxon-name-part taxon-name-part-type="species" reg="bekkerae">bekkerae</tp:taxon-name-part></tp:taxon-name></italic> sp. nov.</td><td rowspan="1" colspan="1" style="color: #396ba6">
                  <ext-link xmlns:xlink="http://www.w3.org/1999/xlink" ext-link-type="gen" xlink:href="PV430725" xlink:type="simple">PV430725</ext-link>
                </td><td rowspan="1" colspan="1">31</td><td rowspan="1" colspan="1">Kamchatsky Krai, Russia</td><td rowspan="1" colspan="1">dg_ctd_folmer_F / simoR</td><td rowspan="1" colspan="1">parthenogenetic female</td><td rowspan="1" colspan="1">original</td></tr><tr><td rowspan="1" colspan="1"><italic><tp:taxon-name><tp:taxon-name-part taxon-name-part-type="genus" reg="Lathonura">L.</tp:taxon-name-part><tp:taxon-name-part taxon-name-part-type="species" reg="bekkerae">bekkerae</tp:taxon-name-part></tp:taxon-name></italic> sp. nov.</td><td rowspan="1" colspan="1" style="color: #396ba6">
                  <ext-link xmlns:xlink="http://www.w3.org/1999/xlink" ext-link-type="gen" xlink:href="PV430724" xlink:type="simple">PV430724</ext-link>
                </td><td rowspan="1" colspan="1">31</td><td rowspan="1" colspan="1">Kamchatsky Krai, Russia</td><td rowspan="1" colspan="1">dg_ctd_folmer_F / simoR</td><td rowspan="1" colspan="1">parthenogenetic female</td><td rowspan="1" colspan="1">original</td></tr><tr><td rowspan="1" colspan="1"><italic><tp:taxon-name><tp:taxon-name-part taxon-name-part-type="genus" reg="Lathonura">L.</tp:taxon-name-part><tp:taxon-name-part taxon-name-part-type="species" reg="bekkerae">bekkerae</tp:taxon-name-part></tp:taxon-name></italic> sp. nov.</td><td rowspan="1" colspan="1" style="color: #396ba6">
                  <ext-link xmlns:xlink="http://www.w3.org/1999/xlink" ext-link-type="gen" xlink:href="PV430710" xlink:type="simple">PV430710</ext-link>
                </td><td rowspan="1" colspan="1">32</td><td rowspan="1" colspan="1">Kamchatsky Krai, Russia</td><td rowspan="1" colspan="1">dg_ctd_folmer_F / simoR</td><td rowspan="1" colspan="1">parthenogenetic female</td><td rowspan="1" colspan="1">original</td></tr><tr><td rowspan="1" colspan="1"><italic><tp:taxon-name><tp:taxon-name-part taxon-name-part-type="genus" reg="Lathonura">L.</tp:taxon-name-part><tp:taxon-name-part taxon-name-part-type="species" reg="bekkerae">bekkerae</tp:taxon-name-part></tp:taxon-name></italic> sp. nov.</td><td rowspan="1" colspan="1" style="color: #396ba6">
                  <ext-link xmlns:xlink="http://www.w3.org/1999/xlink" ext-link-type="gen" xlink:href="PV430711" xlink:type="simple">PV430711</ext-link>
                </td><td rowspan="1" colspan="1">32</td><td rowspan="1" colspan="1">Kamchatsky Krai, Russia</td><td rowspan="1" colspan="1">dg_ctd_folmer_F / simoR</td><td rowspan="1" colspan="1">parthenogenetic female</td><td rowspan="1" colspan="1">original</td></tr><tr><td rowspan="1" colspan="1"><italic><tp:taxon-name><tp:taxon-name-part taxon-name-part-type="genus" reg="Lathonura">L.</tp:taxon-name-part><tp:taxon-name-part taxon-name-part-type="species" reg="bekkerae">bekkerae</tp:taxon-name-part></tp:taxon-name></italic> sp. nov.</td><td rowspan="1" colspan="1" style="color: #396ba6">
                  <ext-link xmlns:xlink="http://www.w3.org/1999/xlink" ext-link-type="gen" xlink:href="PV430712" xlink:type="simple">PV430712</ext-link>
                </td><td rowspan="1" colspan="1">32</td><td rowspan="1" colspan="1">Kamchatsky Krai, Russia</td><td rowspan="1" colspan="1">dg_ctd_folmer_F / simoR</td><td rowspan="1" colspan="1">parthenogenetic female</td><td rowspan="1" colspan="1">original</td></tr></tbody></table></table-wrap><supplementary-material xmlns:xlink="http://www.w3.org/1999/xlink" id="S2" position="float" orientation="portrait" xlink:type="simple"><object-id content-type="arpha" xlink:type="simple">C25C1814-C4BF-5482-9B29-4F5D39DC372F</object-id><label>Supplementary material 2</label><caption><p>Supplementary figure S2</p></caption><statement content-type="dataType"><label>Data type</label><p>tif</p></statement><statement content-type="notes"><label>Explanation note</label><p><italic><tp:taxon-name><tp:taxon-name-part taxon-name-part-type="genus" reg="Lathonura">Lathonura</tp:taxon-name-part><tp:taxon-name-part taxon-name-part-type="species" reg="rectirostris">rectirostris</tp:taxon-name-part></tp:taxon-name></italic> (O.F. Müller, 1785) s. str., parthenogenetic female from Lake Randsfjorden, Innlandet, Norway (Fig. <xref ref-type="fig" rid="F1">1</xref>, loc. 1), scanning electron microscopy. A. General lateral view; B, C. Dorsal organ; D. Frontal head pore, anterior view; E–H. Antenna I: E. Outer view (white arrow shows absence of posterior scale-like setae); F. Anterior view; G. Anterior scale-like setae; H. Aesthetasc tip; I–M. Antenna II: I. General outer view; J. Basal sensory setae; K. Exopodite, inner view; L. Exopodite segment 1 swimming seta; M. Endopodite, inner view. Abbreviations: aes, aesthetascs; bss, basal sensory setae; dbs, distal burrowing spine; do, dorsal organ; en, endopodite; ex, exopodite; scs, scale-like setae. White arrows indicate diagnostic features. Scale bars: 200 µm (A); 50 µm (B, C, M); 10 µm (D, H); 20 µm (E, F, I, J, K); 10 µm (G, L).</p></statement><media xlink:href="zookeys-1249-147_article-154922__-s002.tif" mimetype="image" mime-subtype="tiff" position="float" orientation="portrait" xlink:type="simple" id="oo_1397536.tif"><uri content-type="original_file" xlink:type="simple">https://binary.pensoft.net/file/1397536</uri></media><permissions><license xlink:type="simple"><license-p>This dataset is made available under the Open Database License (http://opendatacommons.org/licenses/odbl/1.0/). The Open Database License (ODbL) is a license agreement intended to allow users to freely share, modify, and use this Dataset while maintaining this same freedom for others, provided that the original source and author(s) are credited.</license-p></license></permissions><attrib specific-use="authors">Ivan A. Dadykin, Dmitry D. Pereboev</attrib></supplementary-material><supplementary-material xmlns:xlink="http://www.w3.org/1999/xlink" id="S6" position="float" orientation="portrait" xlink:type="simple"><object-id content-type="arpha" xlink:type="simple">A180497C-1389-5E80-ADAC-EB193BE83896</object-id><label>Supplementary material 6</label><caption><p>List of studied localities and specimens</p></caption><statement content-type="dataType"><label>Data type</label><p>xlsx</p></statement><statement content-type="notes"><label>Explanation note</label><p>Locality numbers correspond to the numbers in Fig. <xref ref-type="fig" rid="F1">1</xref>. Asterisk indicates a record obtained from GenBank that was not included in morphological analysis.</p></statement><media xlink:href="zookeys-1249-147_article-154922__-s006.xlsx" mimetype="application" mime-subtype="vnd.openxmlformats-officedocument.spreadsheetml.sheet" position="float" orientation="portrait" xlink:type="simple" id="oo_1397540.xlsx"><uri content-type="original_file" xlink:type="simple">https://binary.pensoft.net/file/1397540</uri></media><permissions><license xlink:type="simple"><license-p>This dataset is made available under the Open Database License (http://opendatacommons.org/licenses/odbl/1.0/). The Open Database License (ODbL) is a license agreement intended to allow users to freely share, modify, and use this Dataset while maintaining this same freedom for others, provided that the original source and author(s) are credited.</license-p></license></permissions><attrib specific-use="authors">Ivan A. Dadykin, Dmitry D. Pereboev</attrib></supplementary-material><supplementary-material xmlns:xlink="http://www.w3.org/1999/xlink" id="S3" position="float" orientation="portrait" xlink:type="simple"><object-id content-type="arpha" xlink:type="simple">A6826F47-59CB-5997-993F-A3C602FE6833</object-id><label>Supplementary material 3</label><caption><p>Supplementary figure S3</p></caption><statement content-type="dataType"><label>Data type</label><p>tif</p></statement><statement content-type="notes"><label>Explanation note</label><p><italic><tp:taxon-name><tp:taxon-name-part taxon-name-part-type="genus" reg="Lathonura">Lathonura</tp:taxon-name-part><tp:taxon-name-part taxon-name-part-type="species" reg="rectirostris">rectirostris</tp:taxon-name-part></tp:taxon-name></italic> (O.F. Müller, 1785) s. str. from Lake Randsfjorden, Innlandet, Norway (Fig. <xref ref-type="fig" rid="F1">1</xref>, loc. 1), scanning electron microscopy. A–E. Parthenogenetic female: A. Right mandible; B. Left mandible; C. Posteroventral valve margin (white arrows show uniform denticles); D. Marginal seta; E. Valve marginal denticles; F–H. Ephippial female: F. Lateral view; G. Dorsal view; H. Ephippium sculpture. Abbreviations: a, anterior mandible side; p, posterior mandible side; pdt, posterodorsal mandible teeth. Scale bars: 10 µm (A, B, D); 50 µm (C, H); 2 µm (E); 200 µm (F, G).</p></statement><media xlink:href="zookeys-1249-147_article-154922__-s003.tif" mimetype="image" mime-subtype="tiff" position="float" orientation="portrait" xlink:type="simple" id="oo_1397537.tif"><uri content-type="original_file" xlink:type="simple">https://binary.pensoft.net/file/1397537</uri></media><permissions><license xlink:type="simple"><license-p>This dataset is made available under the Open Database License (http://opendatacommons.org/licenses/odbl/1.0/). The Open Database License (ODbL) is a license agreement intended to allow users to freely share, modify, and use this Dataset while maintaining this same freedom for others, provided that the original source and author(s) are credited.</license-p></license></permissions><attrib specific-use="authors">Ivan A. Dadykin, Dmitry D. Pereboev</attrib></supplementary-material><supplementary-material xmlns:xlink="http://www.w3.org/1999/xlink" id="S5" position="float" orientation="portrait" xlink:type="simple"><object-id content-type="arpha" xlink:type="simple">14B4836F-CAA2-5EBF-A967-7268733C51B6</object-id><label>Supplementary material 5</label><caption><p>Supplementary figure S5</p></caption><statement content-type="dataType"><label>Data type</label><p>tif</p></statement><statement content-type="notes"><label>Explanation note</label><p><italic><tp:taxon-name><tp:taxon-name-part taxon-name-part-type="genus" reg="Lathonura">Lathonura</tp:taxon-name-part><tp:taxon-name-part taxon-name-part-type="species" reg="bekkerae">bekkerae</tp:taxon-name-part></tp:taxon-name></italic> sp. nov., thoracopods of parthenogenetic female from the type locality (Fig. <xref ref-type="fig" rid="F1">1</xref>, loc. 31), scanning electron microscopy. A. Intact thoracic limbs I–V, ventral view; B–F. Thoracic limb I: B. Outer view; C. Ejector hooks in outer view (white arrow shows a reduced ejector hook); D. IDL in anterior view; E. Endites 2 and 3, anterior surface; F. Anterior setae 3’ and 4’; G, H. Thoracic limb II: G. Exopodite in posterior view; H. Scraping setae; I. Gnathobase IV. Abbreviations: e1–3, endites 1–3; ejh, ejector hooks; gnII–IV, gnathobase II–IV; IDL, inner distal lobe of the limb I; ODL, outer distal lobe of the limb I; PI–PV, thoracic limbs I–V. Scale bars: 100 µm (A, B); 10 µm (C); 50 µm (D, E); 20 µm (F–I).</p></statement><media xlink:href="zookeys-1249-147_article-154922__-s005.tif" mimetype="image" mime-subtype="tiff" position="float" orientation="portrait" xlink:type="simple" id="oo_1397539.tif"><uri content-type="original_file" xlink:type="simple">https://binary.pensoft.net/file/1397539</uri></media><permissions><license xlink:type="simple"><license-p>This dataset is made available under the Open Database License (http://opendatacommons.org/licenses/odbl/1.0/). The Open Database License (ODbL) is a license agreement intended to allow users to freely share, modify, and use this Dataset while maintaining this same freedom for others, provided that the original source and author(s) are credited.</license-p></license></permissions><attrib specific-use="authors">Ivan A. Dadykin, Dmitry D. Pereboev</attrib></supplementary-material><supplementary-material xmlns:xlink="http://www.w3.org/1999/xlink" id="S4" position="float" orientation="portrait" xlink:type="simple"><object-id content-type="arpha" xlink:type="simple">D294CDE6-FA3F-50C0-B9C8-789140B48948</object-id><label>Supplementary material 4</label><caption><p>Supplementary figure S4</p></caption><statement content-type="dataType"><label>Data type</label><p>tif</p></statement><statement content-type="notes"><label>Explanation note</label><p><italic><tp:taxon-name><tp:taxon-name-part taxon-name-part-type="genus" reg="Lathonura">Lathonura</tp:taxon-name-part><tp:taxon-name-part taxon-name-part-type="species" reg="rectirostris">rectirostris</tp:taxon-name-part></tp:taxon-name></italic> (O.F. Müller, 1785) s. str., male from Lake Randsfjorden, Innlandet, Norway (Fig. <xref ref-type="fig" rid="F1">1</xref>, loc. 1), scanning electron microscopy. A, B. Postabdomen: A. General lateral view; B. Distal postabdomen portion (postabdominal claws are broken out); C–E. Antenna I (white arrows indicate additional anterior setae): C. Outer view; D. Anterior view; E. Antenna I base, anterior view; F, G. Antenna II, distal basipodite setae; H–M. Thoracic limb I: H. General outer view; I. Subdistal lobe and IDL hook in outer view; J. Distal IDL portion in outer view; K. Armature of the IDL seta 1; L, M. Subdistal lobe armature. Abbreviations: acs, accessory seta of the limb I; ao, anal opening; bp, basipodite; bss, basal sensory seta of antenna I; dbs, distal burrowing spine; en, endopodite; ex, exopodite; gp, gonopore; h, IDL hook; IDL, inner distal lobe of the limb I; mds, male distal basipodite setae; ODL, outer distal lobe of the limb I; PI, PII, thoracic limbs I and II; pam, preanal postabdomen margin; ppr, postabdominal process; scs, scale-like setae; SDL, subdistal lobe of the limb I. Scale bars: 50 µm (A, C, D, F); 20 µm (B, E, G–J, L); 5 µm (K, M).</p></statement><media xlink:href="zookeys-1249-147_article-154922__-s004.tif" mimetype="image" mime-subtype="tiff" position="float" orientation="portrait" xlink:type="simple" id="oo_1397538.tif"><uri content-type="original_file" xlink:type="simple">https://binary.pensoft.net/file/1397538</uri></media><permissions><license xlink:type="simple"><license-p>This dataset is made available under the Open Database License (http://opendatacommons.org/licenses/odbl/1.0/). The Open Database License (ODbL) is a license agreement intended to allow users to freely share, modify, and use this Dataset while maintaining this same freedom for others, provided that the original source and author(s) are credited.</license-p></license></permissions><attrib specific-use="authors">Ivan A. Dadykin, Dmitry D. Pereboev</attrib></supplementary-material><fig id="F2" position="float" orientation="portrait"><object-id xmlns:xlink="http://www.w3.org/1999/xlink" content-type="arpha" xlink:type="simple">4FC74C29-AE06-5D00-880D-4F771EAE8F3F</object-id><label>Figure 2.</label><caption><p>Genetic diversity of <italic><tp:taxon-name><tp:taxon-name-part taxon-name-part-type="genus" reg="Lathonura">Lathonura</tp:taxon-name-part></tp:taxon-name></italic> Lilljeborg, 1853 revealed by COI gene Folmer fragment barcoding. A. Maximum likelihood phylogram (branch supports obtained by 100 standard bootstrap replicates); B. TCS haplotype network.</p></caption><graphic xmlns:xlink="http://www.w3.org/1999/xlink" xlink:href="zookeys-1249-147_article-154922__-g002.jpg" position="float" orientation="portrait" xlink:type="simple" id="oo_1397526.jpg"><uri content-type="original_file" xlink:type="simple">https://binary.pensoft.net/fig/1397526</uri></graphic></fig></tp:treatment-sec><ref-list><ref id="B55"><mixed-citation xmlns:xlink="http://www.w3.org/1999/xlink" xlink:type="simple"><person-group><name name-style="western"><surname>Koch</surname><given-names>CL</given-names></name></person-group> (<year>1841</year>) <source>Deutschlands Crustaceen, Myriapoden und Arachniden. Ein Beitrag zur deutschen Fauna.</source><publisher-name>Pustet</publisher-name>, <publisher-loc>Regensburg</publisher-loc>, <size units="page">270 pp</size>. <ext-link xlink:href="10.5962/bhl.title.49866" ext-link-type="doi" xlink:type="simple">https://doi.org/10.5962/bhl.title.49866</ext-link> [In German]</mixed-citation></ref><ref id="B138"><mixed-citation xmlns:xlink="http://www.w3.org/1999/xlink" xlink:type="simple"><person-group><name name-style="western"><surname>Zaddach</surname><given-names>EG</given-names></name></person-group> (<year>1844</year>) <source>Synopseos crustaveorum prussicorum prodromus. Dissertatio zoologica, quam scripsit et ex auctoritate amplissimi phiposophorum ordinis in academia Albertina pro facultate docendi adipiscenda die XI. M. Decembris.</source><publisher-name>Daljowski EJ</publisher-name>, <publisher-loc>Regiomonti</publisher-loc>, <size units="page">39 pp</size>. [In Latin]</mixed-citation></ref><ref id="B77"><mixed-citation xmlns:xlink="http://www.w3.org/1999/xlink" xlink:type="simple"><person-group><name name-style="western"><surname>Liévin</surname><given-names>F</given-names></name></person-group> (<year>1848</year>) <article-title>Die <tp:taxon-name><tp:taxon-name-part taxon-name-part-type="class">Branchiopoda</tp:taxon-name-part></tp:taxon-name> der Danziger Geden, ein Beitrag zur Fauna der Provinz Preussen.</article-title><source>Naturforschenden Gesellschaft in Danzig</source><volume>4</volume>(<issue>2</issue>): <fpage>1</fpage>–<lpage>52</lpage>. [In German]</mixed-citation></ref><ref id="B30"><mixed-citation xmlns:xlink="http://www.w3.org/1999/xlink" xlink:type="simple"><person-group><name name-style="western"><surname>Fischer</surname><given-names>S</given-names></name></person-group> (<year>1848</year>) <article-title>Über die in der Umgebung von St. Petersburg vorkomenden Crustaceen aus der Ordnung der Branchiopoden und Entomostraceen. Memoires de l’Academie des Sciences de St.</article-title><source>Petersburg</source><volume>6</volume>: <fpage>159</fpage>–<lpage>198</lpage>. [In German]</mixed-citation></ref><ref id="B78"><mixed-citation xmlns:xlink="http://www.w3.org/1999/xlink" xlink:type="simple"><person-group><name name-style="western"><surname>Lilljeborg</surname><given-names>W</given-names></name></person-group> (<year>1853</year>) <source>De crustaceis ex ordinibus tribus: <tp:taxon-name><tp:taxon-name-part taxon-name-part-type="infraorder">Cladocera</tp:taxon-name-part></tp:taxon-name>, <tp:taxon-name><tp:taxon-name-part taxon-name-part-type="class">Ostracoda</tp:taxon-name-part></tp:taxon-name> et <tp:taxon-name><tp:taxon-name-part taxon-name-part-type="subclass">Copepoda</tp:taxon-name-part></tp:taxon-name> in Scania occurentibus.</source><publisher-name>Berlingska boktryckeriet</publisher-name>, <publisher-loc>Lund</publisher-loc>, <size units="page">222 pp</size>. <ext-link xlink:href="10.5962/bhl.title.11409" ext-link-type="doi" xlink:type="simple">https://doi.org/10.5962/bhl.title.11409</ext-link> [In Sweden]</mixed-citation></ref><ref id="B103"><mixed-citation xmlns:xlink="http://www.w3.org/1999/xlink" xlink:type="simple"><person-group><name name-style="western"><surname>Schödler</surname><given-names>JE</given-names></name></person-group> (<year>1858</year>) <source>Die Branchiopoden der Umgegend von Berlin. Friedr.</source><publisher-name>Schulze Verhandlung</publisher-name>, <publisher-loc>Berlin</publisher-loc>, <size units="page">35 pp</size>. [In German]</mixed-citation></ref><ref id="B76"><mixed-citation xmlns:xlink="http://www.w3.org/1999/xlink" xlink:type="simple"><person-group><name name-style="western"><surname>Leydig</surname><given-names>F</given-names></name></person-group> (<year>1860</year>) <source>Naturgeschichte der Daphniden. Laupp and Siebeck, H.</source><publisher-name>Laupp’sche Buchhandlung</publisher-name>, <publisher-loc>Tübingen</publisher-loc>, <size units="page">252 pp</size>. <ext-link xlink:href="10.5962/bhl.title.4851" ext-link-type="doi" xlink:type="simple">https://doi.org/10.5962/bhl.title.4851</ext-link> [In German]</mixed-citation></ref><ref id="B96"><mixed-citation xmlns:xlink="http://www.w3.org/1999/xlink" xlink:type="simple"><person-group><name name-style="western"><surname>Norman</surname><given-names>AM</given-names></name><name name-style="western"><surname>Brady</surname><given-names>GS</given-names></name></person-group> (<year>1867</year>) <article-title>A monograph of the British Entomostraca belonging to the families <tp:taxon-name><tp:taxon-name-part taxon-name-part-type="family">Bosminidae</tp:taxon-name-part></tp:taxon-name>, <tp:taxon-name><tp:taxon-name-part taxon-name-part-type="family">Macrothricidae</tp:taxon-name-part></tp:taxon-name> and <tp:taxon-name><tp:taxon-name-part taxon-name-part-type="family">Lynceidae</tp:taxon-name-part></tp:taxon-name>.</article-title><source>Natural History Transactions of Northumberland and Durham</source><volume>1</volume>: <fpage>354</fpage>–<lpage>408</lpage>.</mixed-citation></ref><ref id="B80"><mixed-citation xmlns:xlink="http://www.w3.org/1999/xlink" xlink:type="simple"><person-group><name name-style="western"><surname>Lund</surname><given-names>L</given-names></name></person-group> (<year>1870</year>) <article-title>Bidrag til cladocernes morphologie og systematic.</article-title><source>Naturhistorisk Tidsskrift</source><volume>3</volume>: <fpage>129</fpage>–<lpage>174</lpage>. [In Sweden]</mixed-citation></ref><ref id="B42"><mixed-citation xmlns:xlink="http://www.w3.org/1999/xlink" xlink:type="simple"><person-group><name name-style="western"><surname>Gruber</surname><given-names>A</given-names></name><name name-style="western"><surname>Weismann</surname><given-names>A</given-names></name></person-group> (<year>1877</year>) <article-title>Über einige neue oder unvolkommen gekannte Daphiden.</article-title><source>Berichte über die Verhandlungen naturforschenden Gesellschaft zu Freiburg II, B</source><volume>7</volume>(<issue>1</issue>): <fpage>50</fpage>–<lpage>116</lpage>. [In German]</mixed-citation></ref><ref id="B45"><mixed-citation xmlns:xlink="http://www.w3.org/1999/xlink" xlink:type="simple"><person-group><name name-style="western"><surname>Hellich</surname><given-names>B</given-names></name></person-group> (<year>1877</year>) <article-title>Die Cladoceren Böhmens.</article-title><source>Archiv für die naturwissenschaftlichen Landesdurchforschung von Böhmen</source><volume>3</volume>(<issue>4</issue>): <fpage>1</fpage>–<lpage>131</lpage>. [In German]</mixed-citation></ref><ref id="B11"><mixed-citation xmlns:xlink="http://www.w3.org/1999/xlink" xlink:type="simple"><person-group><name name-style="western"><surname>Birge</surname><given-names>EA</given-names></name></person-group> (<year>1879</year>) <article-title>Notes on <tp:taxon-name><tp:taxon-name-part taxon-name-part-type="infraorder">Cladocera</tp:taxon-name-part></tp:taxon-name>.</article-title><source>Transactions of the Wisconsin Academy of Sciences, Arts, and Letters</source><volume>4</volume>: <fpage>77</fpage>–<lpage>112</lpage>.</mixed-citation></ref><ref id="B47"><mixed-citation xmlns:xlink="http://www.w3.org/1999/xlink" xlink:type="simple"><person-group><name name-style="western"><surname>Herrick</surname><given-names>CL</given-names></name></person-group> (<year>1884</year>) <article-title>A final report on the <tp:taxon-name><tp:taxon-name-part taxon-name-part-type="subphylum">Crustacea</tp:taxon-name-part></tp:taxon-name> of Minnesota included in the orders <tp:taxon-name><tp:taxon-name-part taxon-name-part-type="infraorder">Cladocera</tp:taxon-name-part></tp:taxon-name> and <tp:taxon-name><tp:taxon-name-part taxon-name-part-type="subclass">Copepoda</tp:taxon-name-part></tp:taxon-name>.</article-title> In: <person-group><name name-style="western"><surname>Winchell</surname><given-names>NH</given-names></name></person-group> (<role>Ed.</role>) <issue-title>Geological and Natural History Survey of Minnesota, 12th annual report.</issue-title><source>Johnson, Smith &amp; Harrison, Minneapolis</source>, <fpage>1</fpage>–<lpage>191</lpage>.</mixed-citation></ref><ref id="B88"><mixed-citation xmlns:xlink="http://www.w3.org/1999/xlink" xlink:type="simple"><person-group><name name-style="western"><surname>Matile</surname><given-names>P</given-names></name></person-group> (<year>1890</year>) <article-title>Die <tp:taxon-name><tp:taxon-name-part taxon-name-part-type="infraorder">Cladocera</tp:taxon-name-part></tp:taxon-name> der Umgegend von Moscou.</article-title><source>Bulletin de la Société Impériale des naturalistes de Moscou</source><volume>1</volume>: <fpage>1</fpage>–<lpage>67</lpage>.</mixed-citation></ref><ref id="B48"><mixed-citation xmlns:xlink="http://www.w3.org/1999/xlink" xlink:type="simple"><person-group><name name-style="western"><surname>Herrick</surname><given-names>CL</given-names></name><name name-style="western"><surname>Turner</surname><given-names>CH</given-names></name></person-group> (<year>1895</year>) <source>Synopsis of the Entomostraca of Minnesota with descriptions of related species comprising all known forms from the United States included in the orders <tp:taxon-name><tp:taxon-name-part taxon-name-part-type="subclass">Copepoda</tp:taxon-name-part></tp:taxon-name>, <tp:taxon-name><tp:taxon-name-part taxon-name-part-type="infraorder">Cladocera</tp:taxon-name-part></tp:taxon-name>, <tp:taxon-name><tp:taxon-name-part taxon-name-part-type="class">Ostracoda</tp:taxon-name-part></tp:taxon-name>. In: Nachtrieb HF (Ed.) Report of the State Zoologist for 1893 and 1894.</source><publisher-name>The Pioneer Press Company</publisher-name>, <publisher-loc>St. Paul</publisher-loc>, <size units="page">337 pp</size>.</mixed-citation></ref><ref id="B79"><mixed-citation xmlns:xlink="http://www.w3.org/1999/xlink" xlink:type="simple"><person-group><name name-style="western"><surname>Lilljeborg</surname><given-names>W</given-names></name></person-group> (<year>1900</year>) <article-title><tp:taxon-name><tp:taxon-name-part taxon-name-part-type="infraorder">Cladocera</tp:taxon-name-part></tp:taxon-name> Sueciae.</article-title><source>Nova acta regiae societatis scientiarum upsaleinsis, seriei tertiae</source><volume>19</volume>: <fpage>1</fpage>–<lpage>701</lpage>. [In Latin]</mixed-citation></ref><ref id="B54"><mixed-citation xmlns:xlink="http://www.w3.org/1999/xlink" xlink:type="simple"><person-group><name name-style="western"><surname>Keilhack</surname><given-names>L</given-names></name></person-group> (<year>1909</year>) <article-title><tp:taxon-name><tp:taxon-name-part taxon-name-part-type="subclass">Phyllopoda</tp:taxon-name-part></tp:taxon-name>.</article-title> In: <person-group><name name-style="western"><surname>Brauers</surname><given-names>A</given-names></name></person-group> (<role>Ed.</role>) <issue-title>Die Süsswasserfauna Deutschlands, vol.</issue-title><source>10. Verlag von G. Fischer, Jena</source>, <fpage>1</fpage>–<lpage>112</lpage>. [In German]</mixed-citation></ref><ref id="B13"><mixed-citation xmlns:xlink="http://www.w3.org/1999/xlink" xlink:type="simple"><person-group><name name-style="western"><surname>Birge</surname><given-names>EA</given-names></name></person-group> (<year>1918</year>) <article-title>The water fleas (<tp:taxon-name><tp:taxon-name-part taxon-name-part-type="infraorder">Cladocera</tp:taxon-name-part></tp:taxon-name>).</article-title> In: <person-group><name name-style="western"><surname>Ward</surname><given-names>HB</given-names></name><name name-style="western"><surname>Whipple</surname><given-names>GC</given-names></name></person-group> (<role>Eds</role>) <issue-title>Fresh-water biology.</issue-title><source>Wiley and Sons Inc., New York</source>, <fpage>676</fpage>–<lpage>740</lpage>.</mixed-citation></ref><ref id="B10"><mixed-citation xmlns:xlink="http://www.w3.org/1999/xlink" xlink:type="simple"><person-group><name name-style="western"><surname>Berg</surname><given-names>K</given-names></name></person-group> (<year>1929–1930</year>) <article-title>A faunistic and biological study of Danish <tp:taxon-name><tp:taxon-name-part taxon-name-part-type="infraorder">Cladocera</tp:taxon-name-part></tp:taxon-name>.</article-title><source>Videnskabelige Meddelelser fra Dansk Naturhistorisk Forening i Kjøbenhavn</source><volume>88</volume>: <fpage>31</fpage>–<lpage>112</lpage>.</mixed-citation></ref><ref id="B4"><mixed-citation xmlns:xlink="http://www.w3.org/1999/xlink" xlink:type="simple"><person-group><name name-style="western"><surname>Behning</surname><given-names>AL</given-names></name></person-group> (<year>1941</year>) <source><tp:taxon-name><tp:taxon-name-part taxon-name-part-type="infraorder">Cladocera</tp:taxon-name-part></tp:taxon-name> of the Caucasus.</source><publisher-name>Gruzmedgiz</publisher-name>, <publisher-loc>Tbilisi</publisher-loc>, <size units="page">384 pp</size>. [In Russian]</mixed-citation></ref><ref id="B105"><mixed-citation xmlns:xlink="http://www.w3.org/1999/xlink" xlink:type="simple"><person-group><name name-style="western"><surname>Scourfield</surname><given-names>DJ</given-names></name><name name-style="western"><surname>Harding</surname><given-names>JP</given-names></name></person-group> (<year>1958</year>) <source>A key to the British freshwater <tp:taxon-name><tp:taxon-name-part taxon-name-part-type="infraorder">Cladocera</tp:taxon-name-part></tp:taxon-name>.</source><publisher-name>Freshwater Biological Association</publisher-name>, <publisher-loc>Ambleside</publisher-loc>, <size units="page">55 pp</size>.</mixed-citation></ref><ref id="B17"><mixed-citation xmlns:xlink="http://www.w3.org/1999/xlink" xlink:type="simple"><person-group><name name-style="western"><surname>Brooks</surname><given-names>JL</given-names></name></person-group> (<year>1959</year>) <article-title><tp:taxon-name><tp:taxon-name-part taxon-name-part-type="infraorder">Cladocera</tp:taxon-name-part></tp:taxon-name>.</article-title> In: <person-group><name name-style="western"><surname>Edmondson</surname><given-names>WT</given-names></name></person-group> (<role>Ed.</role>) <issue-title>Ward and Whipple fresh-water biology, 1st edition.</issue-title><source>Wiley, New York etc.</source>, <fpage>587</fpage>–<lpage>656</lpage>.</mixed-citation></ref><ref id="B46"><mixed-citation xmlns:xlink="http://www.w3.org/1999/xlink" xlink:type="simple"><person-group><name name-style="western"><surname>Herbst</surname><given-names>HV</given-names></name></person-group> (<year>1962</year>) <source>Blattfusskrebse: (Phyllopoden: Echte Blattfüsser und Wasserflöhe).</source><publisher-name>Kosmos</publisher-name>, <publisher-loc>Stuttgart</publisher-loc>, <size units="page">130 pp</size>. [In German]</mixed-citation></ref><ref id="B120"><mixed-citation xmlns:xlink="http://www.w3.org/1999/xlink" xlink:type="simple"><person-group><name name-style="western"><surname>Sramek-Hušek</surname><given-names>R</given-names></name><name name-style="western"><surname>Straskraba</surname><given-names>M</given-names></name><name name-style="western"><surname>Brtek</surname><given-names>J</given-names></name></person-group> (<year>1962</year>) <source>Lupenonozci—<tp:taxon-name><tp:taxon-name-part taxon-name-part-type="class">Branchiopoda</tp:taxon-name-part></tp:taxon-name>. Fauna CSSR. Vol. 16.</source><publisher-name>Nakladatelstvi Československé Akademie Véd</publisher-name>, <publisher-loc>Praha</publisher-loc>, <size units="page">470 pp</size>. [In Czech]</mixed-citation></ref><ref id="B85"><mixed-citation xmlns:xlink="http://www.w3.org/1999/xlink" xlink:type="simple"><person-group><name name-style="western"><surname>Manuilova</surname><given-names>EF</given-names></name></person-group> (<year>1964</year>) <source>Water fleas (<tp:taxon-name><tp:taxon-name-part taxon-name-part-type="infraorder">Cladocera</tp:taxon-name-part></tp:taxon-name>) of USSR fauna.</source><publisher-name>Nauka</publisher-name>, <publisher-loc>Leningrad</publisher-loc>, <size units="page">327 pp</size>. [In Russian]</mixed-citation></ref><ref id="B106"><mixed-citation xmlns:xlink="http://www.w3.org/1999/xlink" xlink:type="simple"><person-group><name name-style="western"><surname>Sergeev</surname><given-names>VN</given-names></name></person-group> (<year>1971</year>) <article-title>Behaviour and feeding mechanism of <italic><tp:taxon-name><tp:taxon-name-part taxon-name-part-type="genus">Lathonura</tp:taxon-name-part><tp:taxon-name-part taxon-name-part-type="species">rectirostris</tp:taxon-name-part></tp:taxon-name></italic> (<tp:taxon-name><tp:taxon-name-part taxon-name-part-type="infraorder">Cladocera</tp:taxon-name-part></tp:taxon-name>, <tp:taxon-name><tp:taxon-name-part taxon-name-part-type="family">Macrothrichidae</tp:taxon-name-part></tp:taxon-name>).</article-title><source>Zoologicheskiy Jurnal [Zoological Journal]</source><volume>50</volume>: <fpage>1002</fpage>–<lpage>1010</lpage>.</mixed-citation></ref><ref id="B31"><mixed-citation xmlns:xlink="http://www.w3.org/1999/xlink" xlink:type="simple"><person-group><name name-style="western"><surname>Flössner</surname><given-names>D</given-names></name></person-group> (<year>1972</year>) <source>Krebstiere, <tp:taxon-name><tp:taxon-name-part taxon-name-part-type="subphylum">Crustacea</tp:taxon-name-part></tp:taxon-name> (Kiemen- und Blattfüßer, <tp:taxon-name><tp:taxon-name-part taxon-name-part-type="class">Branchiopoda</tp:taxon-name-part></tp:taxon-name>, Fischläuse, <tp:taxon-name><tp:taxon-name-part taxon-name-part-type="subclass">Branchiura</tp:taxon-name-part></tp:taxon-name>). Die Tierwelt Deutschlands, Vol. 60.</source><publisher-name>Magnus Poser</publisher-name>, <publisher-loc>Jena</publisher-loc>, <size units="page">499 pp</size>. [In German]</mixed-citation></ref><ref id="B37"><mixed-citation xmlns:xlink="http://www.w3.org/1999/xlink" xlink:type="simple"><person-group><name name-style="western"><surname>Fryer</surname><given-names>G</given-names></name></person-group> (<year>1972</year>) <article-title>Observations on the ephippia of certain macrothricid cladocerans.</article-title><source>Zoological Journal of the Linnean Society</source><volume>51</volume>(<issue>1</issue>): <fpage>79</fpage>–<lpage>96</lpage>. <ext-link xlink:href="10.1111/j.1096-3642.1972.tb00774.x" ext-link-type="doi" xlink:type="simple">https://doi.org/10.1111/j.1096-3642.1972.tb00774.x</ext-link></mixed-citation></ref><ref id="B38"><mixed-citation xmlns:xlink="http://www.w3.org/1999/xlink" xlink:type="simple"><person-group><name name-style="western"><surname>Fryer</surname><given-names>G</given-names></name></person-group> (<year>1974</year>) <article-title>Evolution and adaptive radiation in the <tp:taxon-name><tp:taxon-name-part taxon-name-part-type="family">Macrothricidae</tp:taxon-name-part></tp:taxon-name> (<tp:taxon-name><tp:taxon-name-part taxon-name-part-type="subphylum">Crustacea</tp:taxon-name-part></tp:taxon-name>: <tp:taxon-name><tp:taxon-name-part taxon-name-part-type="infraorder">Cladocera</tp:taxon-name-part></tp:taxon-name>): a study in comparative functional morphology and ecology.</article-title><source>Philosophical Transactions of the Royal Society of London, Series B, Biological Sciences</source><volume>269</volume>(<issue>898</issue>): <fpage>137</fpage>–<lpage>274</lpage>. <ext-link xlink:href="10.1098/rstb.1974.0044" ext-link-type="doi" xlink:type="simple">https://doi.org/10.1098/rstb.1974.0044</ext-link></mixed-citation></ref><ref id="B113"><mixed-citation xmlns:xlink="http://www.w3.org/1999/xlink" xlink:type="simple"><person-group><name name-style="western"><surname>Smirnov</surname><given-names>NN</given-names></name></person-group> (<year>1976</year>) <source><tp:taxon-name><tp:taxon-name-part taxon-name-part-type="family">Macrothricidae</tp:taxon-name-part></tp:taxon-name> and <tp:taxon-name><tp:taxon-name-part taxon-name-part-type="family">Moinidae</tp:taxon-name-part></tp:taxon-name> of the world fauna.</source><publisher-name>Fauna SSSR</publisher-name>, <publisher-loc>novaya seriya. Rakoobraznye 1</publisher-loc>, <size units="page">237 pp</size>. [In Russian]</mixed-citation></ref><ref id="B92"><mixed-citation xmlns:xlink="http://www.w3.org/1999/xlink" xlink:type="simple"><person-group><name name-style="western"><surname>Negrea</surname><given-names>S</given-names></name></person-group> (<year>1983</year>) <source>Fauna Republicii Socialiste România: <tp:taxon-name><tp:taxon-name-part taxon-name-part-type="subphylum">Crustacea</tp:taxon-name-part></tp:taxon-name>. <tp:taxon-name><tp:taxon-name-part taxon-name-part-type="infraorder">Cladocera</tp:taxon-name-part></tp:taxon-name>.</source><publisher-name>Academia Republicii Socialiste România</publisher-name>, <publisher-loc>Bukureşti</publisher-loc>, <size units="page">399 pp</size>. [In Romanian]</mixed-citation></ref><ref id="B86"><mixed-citation xmlns:xlink="http://www.w3.org/1999/xlink" xlink:type="simple"><person-group><name name-style="western"><surname>Margaritora</surname><given-names>FG</given-names></name></person-group> (<year>1985</year>) <source><tp:taxon-name><tp:taxon-name-part taxon-name-part-type="infraorder">Cladocera</tp:taxon-name-part></tp:taxon-name>. Fauna d’Italia, vol. 23.</source><publisher-name>Editioni Caldernini</publisher-name>, <publisher-loc>Bologna</publisher-loc>, <size units="page">399 pp</size>. [In Italian]</mixed-citation></ref><ref id="B22"><mixed-citation xmlns:xlink="http://www.w3.org/1999/xlink" xlink:type="simple"><person-group><name name-style="western"><surname>Dodson</surname><given-names>SI</given-names></name><name name-style="western"><surname>Frey</surname><given-names>DG</given-names></name></person-group> (<year>1991</year>) <source><tp:taxon-name><tp:taxon-name-part taxon-name-part-type="infraorder">Cladocera</tp:taxon-name-part></tp:taxon-name> and other <tp:taxon-name><tp:taxon-name-part taxon-name-part-type="class">Branchiopoda</tp:taxon-name-part></tp:taxon-name>.</source><publisher-name>Academic Press</publisher-name>, <publisher-loc>San Diego, New York, Boston, etc.</publisher-loc>, <size units="page">786 pp</size>.</mixed-citation></ref><ref id="B25"><mixed-citation xmlns:xlink="http://www.w3.org/1999/xlink" xlink:type="simple"><person-group><name name-style="western"><surname>Dumont</surname><given-names>HJ</given-names></name><name name-style="western"><surname>Silva-Briano</surname><given-names>M</given-names></name></person-group> (<year>1998</year>) <article-title>A reclassification of the anomopod families <tp:taxon-name><tp:taxon-name-part taxon-name-part-type="family">Macrothricidae</tp:taxon-name-part></tp:taxon-name> and <tp:taxon-name><tp:taxon-name-part taxon-name-part-type="family">Chydoridae</tp:taxon-name-part></tp:taxon-name>, with the creation of a new suborder, the <tp:taxon-name><tp:taxon-name-part taxon-name-part-type="suborder">Radopoda</tp:taxon-name-part></tp:taxon-name> (<tp:taxon-name><tp:taxon-name-part taxon-name-part-type="subphylum">Crustacea</tp:taxon-name-part></tp:taxon-name>: <tp:taxon-name><tp:taxon-name-part taxon-name-part-type="class">Branchiopoda</tp:taxon-name-part></tp:taxon-name>).</article-title><source>Hydrobiologia</source><volume>384</volume>(<issue>1–3</issue>): <fpage>119</fpage>–<lpage>149</lpage>. <ext-link xlink:href="10.1023/A:1003259630312" ext-link-type="doi" xlink:type="simple">https://doi.org/10.1023/A:1003259630312</ext-link></mixed-citation></ref><ref id="B109"><mixed-citation xmlns:xlink="http://www.w3.org/1999/xlink" xlink:type="simple"><person-group><name name-style="western"><surname>Silva-Briano</surname><given-names>M</given-names></name></person-group> (<year>1998</year>) A revision of the macrothricid-like anomopods. PhD thesis, Ghent University, Ghent, Netherlands.</mixed-citation></ref><ref id="B32"><mixed-citation xmlns:xlink="http://www.w3.org/1999/xlink" xlink:type="simple"><person-group><name name-style="western"><surname>Flössner</surname><given-names>D</given-names></name></person-group> (<year>2000</year>) <source>Die <tp:taxon-name><tp:taxon-name-part taxon-name-part-type="infraorder">Haplopoda</tp:taxon-name-part></tp:taxon-name> und <tp:taxon-name><tp:taxon-name-part taxon-name-part-type="infraorder">Cladocera</tp:taxon-name-part></tp:taxon-name> (ohne <tp:taxon-name><tp:taxon-name-part taxon-name-part-type="family">Bosminidae</tp:taxon-name-part></tp:taxon-name>) Mitteleuropas.</source><publisher-name>Backhuys</publisher-name>, <publisher-loc>Leiden</publisher-loc>, <size units="page">428 pp</size>. [In German]</mixed-citation></ref><ref id="B61"><mixed-citation xmlns:xlink="http://www.w3.org/1999/xlink" xlink:type="simple"><person-group><name name-style="western"><surname>Kotov</surname><given-names>AA</given-names></name></person-group> (<year>2006</year>) <article-title>Adaptations of <tp:taxon-name><tp:taxon-name-part taxon-name-part-type="order">Anomopoda</tp:taxon-name-part></tp:taxon-name> crustaceans (<tp:taxon-name><tp:taxon-name-part taxon-name-part-type="infraorder">Cladocera</tp:taxon-name-part></tp:taxon-name>) to the benthic mode of life.</article-title><source>Zoologicheskii Zhurnal</source><volume>85</volume>(<issue>9</issue>): <fpage>1043</fpage>–<lpage>1059</lpage>. [In Russian]</mixed-citation></ref><ref id="B50"><mixed-citation xmlns:xlink="http://www.w3.org/1999/xlink" xlink:type="simple"><person-group><name name-style="western"><surname>Hudec</surname><given-names>I</given-names></name></person-group> (<year>2010</year>) <source><tp:taxon-name><tp:taxon-name-part taxon-name-part-type="order">Anomopoda</tp:taxon-name-part></tp:taxon-name>, <tp:taxon-name><tp:taxon-name-part taxon-name-part-type="infraorder">Ctenopoda</tp:taxon-name-part></tp:taxon-name>, <tp:taxon-name><tp:taxon-name-part taxon-name-part-type="infraorder">Haplopoda</tp:taxon-name-part></tp:taxon-name>, <tp:taxon-name><tp:taxon-name-part taxon-name-part-type="infraorder">Onychopoda</tp:taxon-name-part></tp:taxon-name> (<tp:taxon-name><tp:taxon-name-part taxon-name-part-type="subphylum">Crustacea</tp:taxon-name-part></tp:taxon-name>, <tp:taxon-name><tp:taxon-name-part taxon-name-part-type="class">Branchiopoda</tp:taxon-name-part></tp:taxon-name>). Fauna Slovenska, Vol. 3.</source><publisher-name>VEDA</publisher-name>, <publisher-loc>Bratislava</publisher-loc>, <size units="page">496 pp</size>. [In Slovakian]</mixed-citation></ref><ref id="B68"><mixed-citation xmlns:xlink="http://www.w3.org/1999/xlink" xlink:type="simple"><person-group><name name-style="western"><surname>Kotov</surname><given-names>AA</given-names></name><name name-style="western"><surname>Sinev</surname><given-names>AY</given-names></name><name name-style="western"><surname>Glagolev</surname><given-names>SM</given-names></name><name name-style="western"><surname>Smirnov</surname><given-names>NN</given-names></name></person-group> (<year>2010</year>) <article-title>Water fleas (<tp:taxon-name><tp:taxon-name-part taxon-name-part-type="infraorder">Cladocera</tp:taxon-name-part></tp:taxon-name>).</article-title> In: <person-group><name name-style="western"><surname>Alekseev</surname><given-names>VR</given-names></name><name name-style="western"><surname>Tsalolikhin</surname><given-names>SY</given-names></name></person-group> (<role>Eds</role>) <issue-title>A keybook for zooplankton and zoobenthos of fresh waters of European Russia.</issue-title><source>VOL. 1. Zooplankton. KMK Press, Moscow, Saint-Petersburg</source>, <fpage>151</fpage>–<lpage>276</lpage>. [In Russian]</mixed-citation></ref><ref id="B63"><mixed-citation xmlns:xlink="http://www.w3.org/1999/xlink" xlink:type="simple"><person-group><name name-style="western"><surname>Kotov</surname><given-names>AA</given-names></name></person-group> (<year>2013</year>) <source>Morphology and phylogeny of <tp:taxon-name><tp:taxon-name-part taxon-name-part-type="order">Anomopoda</tp:taxon-name-part></tp:taxon-name> (<tp:taxon-name><tp:taxon-name-part taxon-name-part-type="subphylum">Crustacea</tp:taxon-name-part></tp:taxon-name>: <tp:taxon-name><tp:taxon-name-part taxon-name-part-type="infraorder">Cladocera</tp:taxon-name-part></tp:taxon-name>).</source><publisher-name>KMK Press</publisher-name>, <publisher-loc>Moscow</publisher-loc>, <size units="page">638 pp</size>. [In Russian]</mixed-citation></ref><ref id="B14"><mixed-citation xmlns:xlink="http://www.w3.org/1999/xlink" xlink:type="simple"><person-group><name name-style="western"><surname>Błedzki</surname><given-names>LA</given-names></name><name name-style="western"><surname>Rybak</surname><given-names>JI</given-names></name></person-group> (<year>2016</year>) <source>Freshwater Crustacean Zooplankton of Europe. <tp:taxon-name><tp:taxon-name-part taxon-name-part-type="infraorder">Cladocera</tp:taxon-name-part></tp:taxon-name> and <tp:taxon-name><tp:taxon-name-part taxon-name-part-type="subclass">Copepoda</tp:taxon-name-part></tp:taxon-name> (<tp:taxon-name><tp:taxon-name-part taxon-name-part-type="order">Calanoida</tp:taxon-name-part></tp:taxon-name>, <tp:taxon-name><tp:taxon-name-part taxon-name-part-type="order">Cyclopoida</tp:taxon-name-part></tp:taxon-name>). Key to species identification.</source><publisher-name>Springer</publisher-name>, <publisher-loc>Cham</publisher-loc>, <size units="page">918 pp</size>. <ext-link xlink:href="10.1007/978-3-319-29871-9" ext-link-type="doi" xlink:type="simple">https://doi.org/10.1007/978-3-319-29871-9</ext-link></mixed-citation></ref><ref id="B100"><mixed-citation xmlns:xlink="http://www.w3.org/1999/xlink" xlink:type="simple"><person-group><name name-style="western"><surname>Rogers</surname><given-names>DC</given-names></name><name name-style="western"><surname>Kotov</surname><given-names>AA</given-names></name><name name-style="western"><surname>Sinev</surname><given-names>AY</given-names></name><name name-style="western"><surname>Glagolev</surname><given-names>SM</given-names></name><name name-style="western"><surname>Korovchinsky</surname><given-names>NM</given-names></name><name name-style="western"><surname>Smirnov</surname><given-names>NN</given-names></name><name name-style="western"><surname>Bekker</surname><given-names>EI</given-names></name></person-group> (<year>2019</year>) <article-title><tp:taxon-name><tp:taxon-name-part taxon-name-part-type="phylum">Arthropoda</tp:taxon-name-part></tp:taxon-name>: Class <tp:taxon-name><tp:taxon-name-part taxon-name-part-type="class">Branchiopoda</tp:taxon-name-part></tp:taxon-name>.</article-title> In: <person-group><name name-style="western"><surname>Rogers</surname><given-names>DC</given-names></name><name name-style="western"><surname>Thorp</surname><given-names>JH</given-names></name></person-group> (<role>Eds</role>) <issue-title>Thorp and Covich’s Freshwater Invertebrates.</issue-title><source>Academic Press, Elsevier</source>, <fpage>643</fpage>–<lpage>724</lpage>. <ext-link xlink:href="10.1016/B978-0-12-385024-9.00018-6" ext-link-type="doi" xlink:type="simple">https://doi.org/10.1016/B978-0-12-385024-9.00018-6</ext-link></mixed-citation></ref><ref id="B59"><mixed-citation xmlns:xlink="http://www.w3.org/1999/xlink" xlink:type="simple"><person-group><name name-style="western"><surname>Korovchinsky</surname><given-names>NM</given-names></name><name name-style="western"><surname>Kotov</surname><given-names>AA</given-names></name><name name-style="western"><surname>Sinev</surname><given-names>AY</given-names></name><name name-style="western"><surname>Neretina</surname><given-names>AN</given-names></name><name name-style="western"><surname>Garibian</surname><given-names>PG</given-names></name></person-group> (<year>2021</year>) <source>Water fleas (<tp:taxon-name><tp:taxon-name-part taxon-name-part-type="subphylum">Crustacea</tp:taxon-name-part></tp:taxon-name>: <tp:taxon-name><tp:taxon-name-part taxon-name-part-type="infraorder">Cladocera</tp:taxon-name-part></tp:taxon-name>) of North Eurasia, vol. 2.</source><publisher-name>KMK Press</publisher-name>, <publisher-loc>Moscow</publisher-loc>, <size units="page">544 pp</size>. [In Russian]</mixed-citation></ref><ref id="B35"><mixed-citation xmlns:xlink="http://www.w3.org/1999/xlink" xlink:type="simple"><person-group><name name-style="western"><surname>Frey</surname><given-names>DG</given-names></name></person-group> (<year>1980</year>) <article-title>On the plurality of <italic><tp:taxon-name><tp:taxon-name-part taxon-name-part-type="genus">Chydorus</tp:taxon-name-part><tp:taxon-name-part taxon-name-part-type="species">sphaericus</tp:taxon-name-part></tp:taxon-name></italic> (O. F. Müller) (<tp:taxon-name><tp:taxon-name-part taxon-name-part-type="infraorder">Cladocera</tp:taxon-name-part></tp:taxon-name>, <tp:taxon-name><tp:taxon-name-part taxon-name-part-type="family">Chydoridae</tp:taxon-name-part></tp:taxon-name>) and designation of a neotype from Sjaelsø, Denmark.</article-title><source>Hydrobiologia</source><volume>69</volume>(<issue>1</issue>): <fpage>83</fpage>–<lpage>123</lpage>. <ext-link xlink:href="10.1007/BF00016540" ext-link-type="doi" xlink:type="simple">https://doi.org/10.1007/BF00016540</ext-link></mixed-citation></ref><ref id="B12"><mixed-citation xmlns:xlink="http://www.w3.org/1999/xlink" xlink:type="simple"><person-group><name name-style="western"><surname>Birge</surname><given-names>EA</given-names></name></person-group> (<year>1892</year>) <article-title>List of <tp:taxon-name><tp:taxon-name-part taxon-name-part-type="subphylum">Crustacea</tp:taxon-name-part></tp:taxon-name><tp:taxon-name><tp:taxon-name-part taxon-name-part-type="infraorder">Cladocera</tp:taxon-name-part></tp:taxon-name> from Madison, Wisconsin.</article-title><source>Transactions of the Wisconsin Academy of Sciences, Arts, and Letters</source><volume>8</volume>: <fpage>379</fpage>–<lpage>398</lpage>.</mixed-citation></ref><ref id="B118"><mixed-citation xmlns:xlink="http://www.w3.org/1999/xlink" xlink:type="simple"><person-group><name name-style="western"><surname>Smith</surname><given-names>DG</given-names></name></person-group> (<year>2001</year>) <source>Pennak’s freshwater invertebrates of the United States. 4<sup>th</sup> edition. <tp:taxon-name><tp:taxon-name-part taxon-name-part-type="phylum">Porifera</tp:taxon-name-part></tp:taxon-name> to <tp:taxon-name><tp:taxon-name-part taxon-name-part-type="subphylum">Crustacea</tp:taxon-name-part></tp:taxon-name>. Wiley and Sons Inc.</source><publisher-name>, New York</publisher-name>, <publisher-loc>etc.</publisher-loc>, <size units="page">664 pp</size>.</mixed-citation></ref></ref-list></tp:taxon-treatment>
