# Supplementary material for: ﻿Revision of Lathonurarectirostris (O.F. Müller, 1785) (Anomopoda, Macrothricidae) leads to translocation of East Asian populations to a separate species, Lathonurabekkerae sp. nov
Source: Zookeys. 2025 Aug 19;1249:147–92. doi: 10.3897/zookeys.1249.154922 (PMC12381582; doi:10.3897/zookeys.1249.154922)
Supplement: XML Treatment for Lathonura bekkerae [file zookeys.1249.154922-treatment3.xml]

<!DOCTYPE tp:taxon-treatment
  PUBLIC "-//TaxonX//DTD Taxonomic Treatment Publishing DTD v0 20100105//EN" "tax-treatment-NSO.dtd">
<tp:taxon-treatment xmlns:tp="http://www.plazi.org/taxpub"><tp:treatment-meta><kwd-group><label>Taxon classification</label><kwd>
                  <named-content content-type="kingdom">Animalia</named-content>
                </kwd><kwd>
                  <named-content content-type="order">Anomopoda</named-content>
                </kwd><kwd>
                  <named-content content-type="family">Macrothricidae</named-content>
                </kwd></kwd-group><mixed-citation publication-type="journal"><person-group><name><surname>Dadykin</surname><given-names>Ivan A.</given-names></name><name><surname>Pereboev</surname><given-names>Dmitry D.</given-names></name></person-group><article-title>﻿Revision of <italic><tp:taxon-name><tp:taxon-name-part taxon-name-part-type="genus" reg="Lathonura">Lathonura</tp:taxon-name-part><tp:taxon-name-part taxon-name-part-type="species" reg="rectirostris">rectirostris</tp:taxon-name-part></tp:taxon-name></italic> (O.F. Müller, 1785) (<tp:taxon-name><tp:taxon-name-part taxon-name-part-type="order">Anomopoda</tp:taxon-name-part></tp:taxon-name>, <tp:taxon-name><tp:taxon-name-part taxon-name-part-type="family">Macrothricidae</tp:taxon-name-part></tp:taxon-name>) leads to translocation of East Asian populations to a separate species, <italic><tp:taxon-name><tp:taxon-name-part taxon-name-part-type="genus" reg="Lathonura">Lathonura</tp:taxon-name-part><tp:taxon-name-part taxon-name-part-type="species" reg="bekkerae">bekkerae</tp:taxon-name-part></tp:taxon-name></italic> sp. nov.</article-title><source>Zookeys</source><day>19</day><month>08</month><year>2025</year><volume>1249</volume><fpage>147</fpage><lpage>192</lpage><pub-id pub-id-type="doi">10.3897/zookeys.1249.154922</pub-id></mixed-citation></tp:treatment-meta><tp:nomenclature><label>﻿</label><tp:taxon-name>
                <object-id xmlns:xlink="http://www.w3.org/1999/xlink" content-type="arpha" xlink:type="simple">10C4A3B3-34DF-500C-BCBC-B9AA17DF8875</object-id>
                <tp:taxon-name-part taxon-name-part-type="genus" reg="Lathonura">Lathonura</tp:taxon-name-part>
                <tp:taxon-name-part taxon-name-part-type="species" reg="bekkerae">bekkerae</tp:taxon-name-part>
                <object-id xmlns:xlink="http://www.w3.org/1999/xlink" content-type="zoobank" xlink:type="simple">https://zoobank.org/C65C2137-6638-409D-8569-4447C5932F7D</object-id>
              </tp:taxon-name><tp:taxon-status xmlns:xlink="http://www.w3.org/1999/xlink" xlink:type="simple">sp. nov.</tp:taxon-status><xref ref-type="fig" rid="F7">Figs 7</xref><xref ref-type="fig" rid="F8">, 8</xref><xref ref-type="fig" rid="F9">, 9</xref><xref ref-type="fig" rid="F10">, 10</xref><xref ref-type="supplementary-material" rid="S1">, Suppl. materials 1</xref><xref ref-type="supplementary-material" rid="S5">, 5: figs S1G–J, S5</xref></tp:nomenclature><tp:treatment-sec sec-type="References" id="SECID0EKHBI"><title>References.</title><p><xref ref-type="bibr" rid="B23">Du (1973)</xref>: 59, fig. 45A, B; <xref ref-type="bibr" rid="B114">Smirnov (1992)</xref>: 109–111, fig. 469–474 (<italic><tp:taxon-name><tp:taxon-name-part taxon-name-part-type="genus" reg="Lathonura"/><tp:taxon-name-part taxon-name-part-type="species" reg="rectirostris">rectirostris</tp:taxon-name-part></tp:taxon-name></italic>); <xref ref-type="bibr" rid="B21">Dadykin et al. (2025)</xref>: fig. S2 (<tp:taxon-name><tp:taxon-name-part taxon-name-part-type="genus" reg="Lathonura"/><tp:taxon-name-part taxon-name-part-type="uncertainty-rank">cf.</tp:taxon-name-part><tp:taxon-name-part taxon-name-part-type="species" reg="rectirostris">rectirostris</tp:taxon-name-part></tp:taxon-name>).</p></tp:treatment-sec><tp:treatment-sec sec-type="type locality" id="SECID0ESIBI"><title>Type locality.</title><p>Russia, Kamchatsky Krai, Parapolsky Dol, a small unnamed tundra lake (<named-content xmlns:xlink="http://www.w3.org/1999/xlink" content-type="dwc:verbatimCoordinates" xlink:type="simple"><named-content content-type="geo-json" specific-use="{&#34;type&#34;:&#34;Point&#34;,&#34;coordinates&#34;:[164.705000,61.293000]}" id="NCID0E2IBI" xlink:type="simple">61°17.58'N, 164°42.30'E</named-content></named-content>; Fig. <xref ref-type="fig" rid="F1">1</xref>, Suppl. material <xref ref-type="supplementary-material" rid="S6">6</xref>, loc. 31)</p></tp:treatment-sec><tp:treatment-sec sec-type="type material" id="SECID0EIJBI"><title>Type material.</title><p><bold><italic>Holotype</italic></bold>: Russia • 1 parthenogenetic ♀; Kamchatsky Krai, Parapolsky Dol; <named-content xmlns:xlink="http://www.w3.org/1999/xlink" content-type="dwc:verbatimCoordinates" xlink:type="simple"><named-content content-type="geo-json" specific-use="{&#34;type&#34;:&#34;Point&#34;,&#34;coordinates&#34;:[164.705000,61.293000]}" id="NCID0EWJBI" xlink:type="simple">61°17.58'N, 164°42.30'E</named-content></named-content>; 5 Sep. 2017; small tundra lake; E.I. Bekker leg.; access number MGU MI 285; original number <abbrev xmlns:xlink="http://www.w3.org/1999/xlink" content-type="institution" xlink:title="A.N. Severtsov Institute of Ecology and Evolution of the Russian Academy of Sciences" id="ABBRID0E2JBI" xlink:type="simple">IEE</abbrev> AAK M–5887. <bold><italic>Paratypes</italic>.</bold> Russia • 11 parthenogenetic ♀; access number MGU MI 286; as for holotype • 19 parthenogenetic females; as for holotype; access number <abbrev xmlns:xlink="http://www.w3.org/1999/xlink" content-type="institution" xlink:title="A.N. Severtsov Institute of Ecology and Evolution of the Russian Academy of Sciences" id="ABBRID0EEKBI" xlink:type="simple">IEE</abbrev> AAK 2025–007.</p></tp:treatment-sec><tp:treatment-sec sec-type="material" id="SECID0EJKBI"><title>Other material examined.</title><p>Russia • 2 parthenogenetic ♀; Krasnoyarsky Krai, Severtsov <abbrev xmlns:xlink="http://www.w3.org/1999/xlink" content-type="institution" xlink:title="A.N. Severtsov Institute of Ecology and Evolution of the Russian Academy of Sciences" id="ABBRID0EPKBI" xlink:type="simple">IEE</abbrev> biological station “Mirnoe”; <named-content xmlns:xlink="http://www.w3.org/1999/xlink" content-type="dwc:verbatimCoordinates" xlink:type="simple"><named-content content-type="geo-json" specific-use="{&#34;type&#34;:&#34;Point&#34;,&#34;coordinates&#34;:[89.041500,62.354000]}" id="NCID0EXKBI" xlink:type="simple">62°21.24'N, 89°2.49'E</named-content></named-content>; 17 July 2011; oxbow lake; A.A. Kotov leg.; <abbrev xmlns:xlink="http://www.w3.org/1999/xlink" content-type="institution" xlink:title="A.N. Severtsov Institute of Ecology and Evolution of the Russian Academy of Sciences" id="ABBRID0E3KBI" xlink:type="simple">IEE</abbrev> AAK M–2146 • 1 parthenogenetic ♀; Irkutsk Area, Bazhei, Iret’ River; <named-content xmlns:xlink="http://www.w3.org/1999/xlink" content-type="dwc:verbatimCoordinates" xlink:type="simple"><named-content content-type="geo-json" specific-use="{&#34;type&#34;:&#34;Point&#34;,&#34;coordinates&#34;:[102.646833,52.971333]}" id="NCID0EELBI" xlink:type="simple">52°58.28'N, 102°38.81'E</named-content></named-content>; 18 Aug. 2019; A.A. Kotov, D.P. Karabanov leg.; <abbrev xmlns:xlink="http://www.w3.org/1999/xlink" content-type="institution" xlink:title="A.N. Severtsov Institute of Ecology and Evolution of the Russian Academy of Sciences" id="ABBRID0EJLBI" xlink:type="simple">IEE</abbrev> AAK M–5109 • 1 parthenogenetic ♀; Irkutsk Area, Angarsk, Bolshoi Kanal River; <named-content xmlns:xlink="http://www.w3.org/1999/xlink" content-type="dwc:verbatimCoordinates" xlink:type="simple"><named-content content-type="geo-json" specific-use="{&#34;type&#34;:&#34;Point&#34;,&#34;coordinates&#34;:[103.953667,52.484333]}" id="NCID0ERLBI" xlink:type="simple">52°29.06'N, 103°57.22'E</named-content></named-content>; 18 Aug. 2019; A.A. Kotov, D.P. Karabanov leg.; <abbrev xmlns:xlink="http://www.w3.org/1999/xlink" content-type="institution" xlink:title="A.N. Severtsov Institute of Ecology and Evolution of the Russian Academy of Sciences" id="ABBRID0EWLBI" xlink:type="simple">IEE</abbrev> AAK M–5172 • 3 parthenogenetic ♀; Irkutsk Area; <named-content xmlns:xlink="http://www.w3.org/1999/xlink" content-type="dwc:verbatimCoordinates" xlink:type="simple"><named-content content-type="geo-json" specific-use="{&#34;type&#34;:&#34;Point&#34;,&#34;coordinates&#34;:[105.412667,52.027333]}" id="NCID0E5LBI" xlink:type="simple">52°1.64'N, 105°24.76'E</named-content></named-content>; 16 Aug. 2023; small vegetated lake; I.A. Dadykin, A.A. Kotov leg.; <abbrev xmlns:xlink="http://www.w3.org/1999/xlink" content-type="institution" xlink:title="A.N. Severtsov Institute of Ecology and Evolution of the Russian Academy of Sciences" id="ABBRID0EDMBI" xlink:type="simple">IEE</abbrev> AAK M–8189 • 4 parthenogenetic ♀; Zabaikalsky Krai, Chasovinka, Shilka River; <named-content xmlns:xlink="http://www.w3.org/1999/xlink" content-type="dwc:verbatimCoordinates" xlink:type="simple"><named-content content-type="geo-json" specific-use="{&#34;type&#34;:&#34;Point&#34;,&#34;coordinates&#34;:[120.050667,53.486667]}" id="NCID0ELMBI" xlink:type="simple">53°29.20'N, 120°3.04'E</named-content></named-content>; 24 Aug. 2018; D.P. Karabanov, A.A. Zharov, M.A. Gololobova, A.A. Kotov leg.; <abbrev xmlns:xlink="http://www.w3.org/1999/xlink" content-type="institution" xlink:title="A.N. Severtsov Institute of Ecology and Evolution of the Russian Academy of Sciences" id="ABBRID0EQMBI" xlink:type="simple">IEE</abbrev> AAK M–5000 • 10 parthenogenetic ♀, 1 ephippial female; Yakutia, Maragas; <named-content xmlns:xlink="http://www.w3.org/1999/xlink" content-type="dwc:verbatimCoordinates" xlink:type="simple"><named-content content-type="geo-json" specific-use="{&#34;type&#34;:&#34;Point&#34;,&#34;coordinates&#34;:[127.747333,62.204667]}" id="NCID0EYMBI" xlink:type="simple">62°12.28'N, 127°44.84'E</named-content></named-content>; 19 June 2022; roadside puddle; L.V. Andreeva, P.G. Garibian leg.; <abbrev xmlns:xlink="http://www.w3.org/1999/xlink" content-type="institution" xlink:title="A.N. Severtsov Institute of Ecology and Evolution of the Russian Academy of Sciences" id="ABBRID0E4MBI" xlink:type="simple">IEE</abbrev> AAK M–7136 • 5 parthenogenetic ♀; Yakutia, Yakutsk; <named-content xmlns:xlink="http://www.w3.org/1999/xlink" content-type="dwc:verbatimCoordinates" xlink:type="simple"><named-content content-type="geo-json" specific-use="{&#34;type&#34;:&#34;Point&#34;,&#34;coordinates&#34;:[129.757000,62.018500]}" id="NCID0EFNBI" xlink:type="simple">62°1.11'N, 129°45.42'E</named-content></named-content>; 5 Sep. 2011; lake; E.I Bekker, A.I. Klimovski leg.; <abbrev xmlns:xlink="http://www.w3.org/1999/xlink" content-type="institution" xlink:title="A.N. Severtsov Institute of Ecology and Evolution of the Russian Academy of Sciences" id="ABBRID0EKNBI" xlink:type="simple">IEE</abbrev> AAK M–2292 • 1 parthenogenetic ♀; Yakutia, Tuluna; <named-content xmlns:xlink="http://www.w3.org/1999/xlink" content-type="dwc:verbatimCoordinates" xlink:type="simple"><named-content content-type="geo-json" specific-use="{&#34;type&#34;:&#34;Point&#34;,&#34;coordinates&#34;:[131.075000,62.806000]}" id="NCID0ESNBI" xlink:type="simple">62°48.36'N, 131°4.50'E</named-content></named-content>; 10 Sep 2011; E.I Bekker and A.I. Klimovski leg.; <abbrev xmlns:xlink="http://www.w3.org/1999/xlink" content-type="institution" xlink:title="A.N. Severtsov Institute of Ecology and Evolution of the Russian Academy of Sciences" id="ABBRID0EXNBI" xlink:type="simple">IEE</abbrev> AAK M–2315 • 1 parthenogenetic ♀; Magadan Area, Snezhny, Lake Dukga; <named-content xmlns:xlink="http://www.w3.org/1999/xlink" content-type="dwc:verbatimCoordinates" xlink:type="simple"><named-content content-type="geo-json" specific-use="{&#34;type&#34;:&#34;Point&#34;,&#34;coordinates&#34;:[150.856000,59.739500]}" id="NCID0E6NBI" xlink:type="simple">59°44.37'N, 150°51.36'E</named-content></named-content>; 12 June 2016; N.G. Sheveleva leg.; <abbrev xmlns:xlink="http://www.w3.org/1999/xlink" content-type="institution" xlink:title="A.N. Severtsov Institute of Ecology and Evolution of the Russian Academy of Sciences" id="ABBRID0EEOBI" xlink:type="simple">IEE</abbrev> AAK M–6502; • 6 parthenogenetic ♀; Kamchatsky Krai, Parapolsky Dol; <named-content xmlns:xlink="http://www.w3.org/1999/xlink" content-type="dwc:verbatimCoordinates" xlink:type="simple"><named-content content-type="geo-json" specific-use="{&#34;type&#34;:&#34;Point&#34;,&#34;coordinates&#34;:[164.738000,61.377000]}" id="NCID0EMOBI" xlink:type="simple">61°22.62'N, 164°44.28'E</named-content></named-content>; 5 Sep. 2017; small tundra lake; E.I. Bekker leg.; <abbrev xmlns:xlink="http://www.w3.org/1999/xlink" content-type="institution" xlink:title="A.N. Severtsov Institute of Ecology and Evolution of the Russian Academy of Sciences" id="ABBRID0EROBI" xlink:type="simple">IEE</abbrev> AAK M–5890 • 2 parthenogenetic ♀; Kamchatsky Krai, Karaginsky Island; <named-content xmlns:xlink="http://www.w3.org/1999/xlink" content-type="dwc:verbatimCoordinates" xlink:type="simple"><named-content content-type="geo-json" specific-use="{&#34;type&#34;:&#34;Point&#34;,&#34;coordinates&#34;:[163.809167,58.876333]}" id="NCID0EZOBI" xlink:type="simple">58°52.58'N, 163°48.55'E</named-content></named-content>; 6 Aug. 2022; vegetated ditch in peat lake; I.A. Dadykin leg.; <abbrev xmlns:xlink="http://www.w3.org/1999/xlink" content-type="institution" xlink:title="A.N. Severtsov Institute of Ecology and Evolution of the Russian Academy of Sciences" id="ABBRID0E5OBI" xlink:type="simple">IEE</abbrev> AAK M–7722. U.S.A. • 2 parthenogenetic ♀; Alaska, Seward Peninsula; <named-content xmlns:xlink="http://www.w3.org/1999/xlink" content-type="dwc:verbatimCoordinates" xlink:type="simple"><named-content content-type="geo-json" specific-use="{&#34;type&#34;:&#34;Point&#34;,&#34;coordinates&#34;:[-165.077167,65.089000]}" id="NCID0EGPBI" xlink:type="simple">65°5.34'N, 165°4.63'W</named-content></named-content>; 4 Aug 2011; tundra lake in Quatrine River basin, Seward Peninsula; A.A. Kotov and D.J. Taylor leg.; AAK M-6657.</p></tp:treatment-sec><tp:treatment-sec sec-type="diagnosis" id="SECID0ELPBI"><title>Diagnosis.</title><p>Body length of parthenogenetic female 0.5–1.2 mm, dorsal keel well developed. Ventral valve margin with flattened setae typical for the genus. Posteroventral valve margin armed by groups of short thin denticles alternating with solitary larger denticles. The anterior headshield margin is slightly convex. Dorsal organ large, rounded, ornamented by a net-like sculpture. Antenna I distal end with one or two additional scale-like setae at the posterior side. Ephippial female with angulate dorsal margin and low dorsal keel. Ephippium ornamented by wrinkles, not forming regular polygonal sculpture. Subdistal lobe of male thoracic limb I lacking groups of spinulae at outer surface.</p></tp:treatment-sec><tp:treatment-sec sec-type="description" id="SECID0EQPBI"><title>Description.</title><p><bold>Parthenogenetic female.</bold> Body length 0.5–1.2 mm. Body oval in lateral view, slightly to moderately compressed laterally (<abbrev xmlns:xlink="http://www.w3.org/1999/xlink" xlink:title="body length, measured as distance between supraorbital head margin and posterodorsal angle" id="ABBRID0EYPBI" xlink:type="simple">BL</abbrev>/<abbrev xmlns:xlink="http://www.w3.org/1999/xlink" xlink:title="maximal body width" id="ABBRID0E3PBI" xlink:type="simple">BW</abbrev> = 1.6–1.7, <abbrev xmlns:xlink="http://www.w3.org/1999/xlink" xlink:title="body length, measured as distance between supraorbital head margin and posterodorsal angle" id="ABBRID0EAQBI" xlink:type="simple">BL</abbrev>/<abbrev xmlns:xlink="http://www.w3.org/1999/xlink" xlink:title="maximal body height" id="ABBRID0EEQBI" xlink:type="simple">BH</abbrev> = 0.35–0.50) (Figs <xref ref-type="fig" rid="F7">7A, B</xref>, <xref ref-type="fig" rid="F8">8A</xref>). Body with a low dorsal keel originating posteriorly to headshield margin (Fig. <xref ref-type="fig" rid="F7">7B</xref>). Ventral valve armature typical for the genus (Fig. <xref ref-type="fig" rid="F7">7A, H</xref>). Posteroventral valve margin bearing clusters of 5–12 short thin denticles alternating with solitary (very rarely double) longer and thicker denticles (10–15 denticles per valve); valve margin closely to posterodorsal angle usually lacking large denticles (Figs <xref ref-type="fig" rid="F7">7I, J</xref>, <xref ref-type="fig" rid="F8">8J</xref>, Suppl. material <xref ref-type="supplementary-material" rid="S1">1</xref>: fig. S1G–J). Carapace light brown, almost smooth, lacking reticulation (Fig. <xref ref-type="fig" rid="F8">8A</xref>).</p><fig id="F7" position="float" orientation="portrait"><object-id xmlns:xlink="http://www.w3.org/1999/xlink" content-type="arpha" xlink:type="simple">6FA994BB-C989-5D53-8A81-DE5751562647</object-id><label>Figure 7.</label><caption><p><italic><tp:taxon-name><tp:taxon-name-part taxon-name-part-type="genus" reg="Lathonura">Lathonura</tp:taxon-name-part><tp:taxon-name-part taxon-name-part-type="species" reg="bekkerae">bekkerae</tp:taxon-name-part></tp:taxon-name></italic> sp. nov., parthenogenetic female from a small unnamed tundra lake in Parapolsky Dol, Kamchatsky Krai, Russia (type locality, Fig. <xref ref-type="fig" rid="F1">1</xref>, loc. 31). A. General lateral view (black arrows indicate posteroventral valve armature); B. Dorsal view; C, D. Dorsal organ; E. Head in lateral view; F. Head in anterior view; G. Postabdomen in lateral view; H. Dorsal postabdomen armature; I, J. Posteroventral valve armature (arrows indicate enlarged denticles); K, L. Antenna I (black arrows indicate additional scale-like setae at posterior face of the appendage): K. Anterolateral view; L. Tip in posterolateral view; M–O. Antenna II: M. General outer view; N. Distal exopodite segment; O. Distal endopodite segment; P. Labrum in lateral view; Q. Thoracic limb II gnathobase. Abbreviations: AI, antenna I; AII, antenna II; aes, aesthetascs; ao, anal opening; as, basal seta of antenna I; bp, basipodite; bss, basal sensory setae; cx, coxal part of the antenna II; dbs, distal burrowing spine; do, dorsal organ; en, endopodite; ex, exopodite; fx, fornix; fpl, filtering plate of the limb II; lb, labrum; lo, labral outgrowth; mo, mouth opening; md, marginal denticles; ms, marginal valve setae; pam, preanal margin; pc, ppo, prelabral outgrowth; ppr, postabdominal process; scs, scale-like setae. Scale bars: 200 µm (A, B, E, F, M); 50 µm (C, G–L, N–Q).</p></caption><graphic xmlns:xlink="http://www.w3.org/1999/xlink" xlink:href="zookeys-1249-147_article-154922__-g007.jpg" position="float" orientation="portrait" xlink:type="simple" id="oo_1397531.jpg"><uri content-type="original_file" xlink:type="simple">https://binary.pensoft.net/fig/1397531</uri></graphic></fig><fig id="F8" position="float" orientation="portrait"><object-id xmlns:xlink="http://www.w3.org/1999/xlink" content-type="arpha" xlink:type="simple">9B4E74CB-2DD8-541A-A256-36AA50232484</object-id><label>Figure 8.</label><caption><p><italic><tp:taxon-name><tp:taxon-name-part taxon-name-part-type="genus" reg="Lathonura">Lathonura</tp:taxon-name-part><tp:taxon-name-part taxon-name-part-type="species" reg="bekkerae">bekkerae</tp:taxon-name-part></tp:taxon-name></italic> sp. nov., parthenogenetic female from a small unnamed tundra lake in Parapolsky Dol, Kamchatsky Krai, Russia (type locality, Fig. <xref ref-type="fig" rid="F1">1</xref>, loc. 31), scanning electron microscopy. A. General lateral view; B. Frontal head pore; C. Dorsal organ; D, E. Antenna I tip: D. Anterior view; E. Posterior view; F. Antenna II endopodite tip; G. Antenna II exopodite tip; H. Left mandible molar surface; I. Right mandible molar surface; J. Posteroventral valve armature; K. Postabdomen in lateral view; L. Postabdominal claws. Abbreviations: a, anterior mandible side; fp, frontal pore; md, marginal valve denticles; p, posterior mandible side; pdd, posterodorsal mandible teeth; scs, scale-like setae. White arrows indicate diagnostic features. Scale bars: 200 µm (A); 20 µm (B–G, I, J, L); 10 µm (H); 50 µm (K).</p></caption><graphic xmlns:xlink="http://www.w3.org/1999/xlink" xlink:href="zookeys-1249-147_article-154922__-g008.jpg" position="float" orientation="portrait" xlink:type="simple" id="oo_1397532.jpg"><uri content-type="original_file" xlink:type="simple">https://binary.pensoft.net/fig/1397532</uri></graphic></fig><p>Head typical for the genus (<abbrev xmlns:xlink="http://www.w3.org/1999/xlink" xlink:title="head length, measured as distance between supraorbital head margin and valve attachment in lateral view" id="ABBRID0ECTBI" xlink:type="simple">HL</abbrev>/<abbrev xmlns:xlink="http://www.w3.org/1999/xlink" xlink:title="body length, measured as distance between supraorbital head margin and posterodorsal angle" id="ABBRID0EGTBI" xlink:type="simple">BL</abbrev> = 0.30–0.35, <abbrev xmlns:xlink="http://www.w3.org/1999/xlink" xlink:title="maximal head width" id="ABBRID0EKTBI" xlink:type="simple">HW</abbrev>/<abbrev xmlns:xlink="http://www.w3.org/1999/xlink" xlink:title="head length, measured as distance between supraorbital head margin and valve attachment in lateral view" id="ABBRID0EOTBI" xlink:type="simple">HL</abbrev> = 0.9–1.0) (Fig. <xref ref-type="fig" rid="F7">7D, E</xref>). Dorsal organ rounded, with net-like ornamentation formed by cells margins (Figs <xref ref-type="fig" rid="F7">7C, D</xref>, <xref ref-type="fig" rid="F8">8C</xref>). Frontal head pore horseshoe-shaped (Fig. <xref ref-type="fig" rid="F8">8B</xref>). Anterior headshield margin slightly convex (Fig. <xref ref-type="fig" rid="F7">7F</xref>). A pair of conical prelabral outgrowths at lateral head surface (Fig. <xref ref-type="fig" rid="F7">7E, F</xref>).</p><p>Thorax and abdomen typical for the genus. Gut straight, lacking convolutions (Fig. <xref ref-type="fig" rid="F7">7A</xref>).</p><p>Postabdomen typical for the genus (<abbrev xmlns:xlink="http://www.w3.org/1999/xlink" xlink:title="postabdomen length without claws, measured as distance from postabdominal seta base to the claw base" id="ABBRID0ESUBI" xlink:type="simple">PL</abbrev>/<abbrev xmlns:xlink="http://www.w3.org/1999/xlink" xlink:title="body length, measured as distance between supraorbital head margin and posterodorsal angle" id="ABBRID0EWUBI" xlink:type="simple">BL</abbrev> = 0.18–0.22), with dorsal margin bearing transverse rows of five to seven spinulae; lateral postabdomen surface covered by groups of short thin spinulae (Figs <xref ref-type="fig" rid="F7">7G, H</xref>, <xref ref-type="fig" rid="F8">8K</xref>). Postabdominal claw long and thick (<abbrev xmlns:xlink="http://www.w3.org/1999/xlink" xlink:title="postabdominal claw length" id="ABBRID0ECVBI" xlink:type="simple">PCL</abbrev>/<abbrev xmlns:xlink="http://www.w3.org/1999/xlink" xlink:title="postabdomen length without claws, measured as distance from postabdominal seta base to the claw base" id="ABBRID0EGVBI" xlink:type="simple">PL</abbrev> = 0.35–0.40, <abbrev xmlns:xlink="http://www.w3.org/1999/xlink" xlink:title="postabdominal claw length" id="ABBRID0EKVBI" xlink:type="simple">PCL</abbrev>/<abbrev xmlns:xlink="http://www.w3.org/1999/xlink" xlink:title="postabdominal claw width, measured at claw base" id="ABBRID0EOVBI" xlink:type="simple">PCW</abbrev> = 4.7–4.8), slightly incurved, bearing a longitudinal row of six to ten short spinulae at both outer and inner margin (Figs <xref ref-type="fig" rid="F7">7G</xref>, <xref ref-type="fig" rid="F8">8L</xref>). Postabdominal seta typical for the genus (Fig. <xref ref-type="fig" rid="F7">7A</xref>).</p><p>Antenna I is long and narrow (<abbrev xmlns:xlink="http://www.w3.org/1999/xlink" xlink:title="antenna I length (without aesthetascs)" id="ABBRID0EAWBI" xlink:type="simple">AL</abbrev>/<abbrev xmlns:xlink="http://www.w3.org/1999/xlink" xlink:title="compound eye diameter" id="ABBRID0EEWBI" xlink:type="simple">ED</abbrev> = 3.0–3.1, <abbrev xmlns:xlink="http://www.w3.org/1999/xlink" xlink:title="antenna I length (without aesthetascs)" id="ABBRID0EIWBI" xlink:type="simple">AL</abbrev>/<abbrev xmlns:xlink="http://www.w3.org/1999/xlink" xlink:title="antenna I width, measured at base in anterior view" id="ABBRID0EMWBI" xlink:type="simple">AW</abbrev> = 6.9–7.0), cylindrical in cross-section, almost straight in anterior view (Fig. <xref ref-type="fig" rid="F7">7A, E, F, K, L</xref>). The basal seta of the antenna I located at low expansion, the seta 0.20–0.25× as long as the whole antenna I (Fig. <xref ref-type="fig" rid="F7">7K</xref>). Two scale-like setae located at distal half of the antenna I at its anterior face; the seta morphology is typical for the genus (Fig. <xref ref-type="fig" rid="F7">7K, L</xref>). One or two shorter scale-like setae located at the posterior face of the antenna I close to its distal end (Fig. <xref ref-type="fig" rid="F7">7L</xref>, black arrow; Fig. <xref ref-type="fig" rid="F8">8D, E</xref>, white arrows). Nine aesthetascs typical for the genus (Figs <xref ref-type="fig" rid="F7">7K</xref>, <xref ref-type="fig" rid="F8">8E</xref>). A distal crown of spinulae as typical for the genus (Figs <xref ref-type="fig" rid="F7">7K, L</xref>, <xref ref-type="fig" rid="F8">8D, E</xref>). The whole antenna surface is covered by transverse rows of one to six flattened wide triangular spinulae (Figs <xref ref-type="fig" rid="F7">7K, L</xref>, <xref ref-type="fig" rid="F8">8D, E</xref>).</p><p>Antenna II typical for the genus (<abbrev xmlns:xlink="http://www.w3.org/1999/xlink" xlink:title="maximal antenna II length (without swimming setae)" id="ABBRID0E5XBI" xlink:type="simple">ANL</abbrev>/<abbrev xmlns:xlink="http://www.w3.org/1999/xlink" xlink:title="body length, measured as distance between supraorbital head margin and posterodorsal angle" id="ABBRID0ECYBI" xlink:type="simple">BL</abbrev> = 0.55–0.65), exopodite equal in length to endopodite or slightly longer (<abbrev xmlns:xlink="http://www.w3.org/1999/xlink" xlink:title="exopodite length without apical spine" id="ABBRID0EGYBI" xlink:type="simple">EXL</abbrev>/<abbrev xmlns:xlink="http://www.w3.org/1999/xlink" xlink:title="endopodite length without apical spine" id="ABBRID0EKYBI" xlink:type="simple">ENL</abbrev> = 1.0–1.1) (Fig. <xref ref-type="fig" rid="F7">7M–O</xref>). Armature of antenna II typical for the genus (Figs <xref ref-type="fig" rid="F7">7M–O</xref>, <xref ref-type="fig" rid="F8">8F, G</xref>).</p><p>Labrum and paragnaths typical for the genus (Fig. <xref ref-type="fig" rid="F7">7E, F, P</xref>).</p><p>Mandibles and first maxillae typical for the genus (Fig. <xref ref-type="fig" rid="F8">8H, I</xref>).</p><p>Five pairs of thoracic appendages, differing in size and structure, typical for the genus (Suppl. material <xref ref-type="supplementary-material" rid="S5">5</xref>: fig. S5). Gnathobase of limb II with eight to ten long filtering setae and four posterior elements (Fig. <xref ref-type="fig" rid="F7">7Q</xref>).</p><p><bold>Ephippial female.</bold> Body length 0.8–1.0 mm. Body largely similar to that of parthenogenetic female (<abbrev xmlns:xlink="http://www.w3.org/1999/xlink" xlink:title="body length, measured as distance between supraorbital head margin and posterodorsal angle" id="ABBRID0EUZBI" xlink:type="simple">BL</abbrev>/<abbrev xmlns:xlink="http://www.w3.org/1999/xlink" xlink:title="maximal body width" id="ABBRID0EYZBI" xlink:type="simple">BW</abbrev> = 1.8, <abbrev xmlns:xlink="http://www.w3.org/1999/xlink" xlink:title="body length, measured as distance between supraorbital head margin and posterodorsal angle" id="ABBRID0E3ZBI" xlink:type="simple">BL</abbrev>/<abbrev xmlns:xlink="http://www.w3.org/1999/xlink" xlink:title="maximal body height" id="ABBRID0EA1BI" xlink:type="simple">BH</abbrev> = 2.6–2.7), dorsal keel low (Fig. <xref ref-type="fig" rid="F9">9A, B</xref>). Ephippium ornamented by folds forming obscure irregular polygonal sculpture (Fig. <xref ref-type="fig" rid="F9">9A–C</xref>); well-visible polygons present only in ventral and posterior edge of the ephippium; between the large folds, ephippium surface covered by smaller wrinkles and pits (Fig. <xref ref-type="fig" rid="F9">9D</xref>). Morphology of head, thorax, abdomen, and postabdomen typical for the genus.</p><fig id="F9" position="float" orientation="portrait"><object-id xmlns:xlink="http://www.w3.org/1999/xlink" content-type="arpha" xlink:type="simple">31F8C488-C264-5087-A1F3-41217B915579</object-id><label>Figure 9.</label><caption><p><italic><tp:taxon-name><tp:taxon-name-part taxon-name-part-type="genus" reg="Lathonura">Lathonura</tp:taxon-name-part><tp:taxon-name-part taxon-name-part-type="species" reg="bekkerae">bekkerae</tp:taxon-name-part></tp:taxon-name></italic> sp. nov., ephippial female from a small unnamed tundra lake in Parapolsky Dol, Kamchatsky Krai, Russia (type locality, Fig. <xref ref-type="fig" rid="F1">1</xref>, loc. 31), scanning electron microscopy. A, B. General lateral view; C. Dorsal view; D. Ephippium sculpture. Scale bars: 200 µm (A–C); 50 µm (D).</p></caption><graphic xmlns:xlink="http://www.w3.org/1999/xlink" xlink:href="zookeys-1249-147_article-154922__-g009.jpg" position="float" orientation="portrait" xlink:type="simple" id="oo_1397533.jpg"><uri content-type="original_file" xlink:type="simple">https://binary.pensoft.net/fig/1397533</uri></graphic></fig><p><bold>Male.</bold> Body length 0.61 mm, body oval in lateral view, moderately compressed laterally (<abbrev xmlns:xlink="http://www.w3.org/1999/xlink" xlink:title="body length, measured as distance between supraorbital head margin and posterodorsal angle" id="ABBRID0EQ2BI" xlink:type="simple">BL</abbrev>/<abbrev xmlns:xlink="http://www.w3.org/1999/xlink" xlink:title="maximal body height" id="ABBRID0EU2BI" xlink:type="simple">BH</abbrev> = 1.6, <abbrev xmlns:xlink="http://www.w3.org/1999/xlink" xlink:title="body length, measured as distance between supraorbital head margin and posterodorsal angle" id="ABBRID0EY2BI" xlink:type="simple">BL</abbrev>/<abbrev xmlns:xlink="http://www.w3.org/1999/xlink" xlink:title="maximal body width" id="ABBRID0E32BI" xlink:type="simple">BW</abbrev> = 2.3). Ventral margin slightly convex, armed by flattened setulae as typical for the genus (Fig. <xref ref-type="fig" rid="F10">10A–C</xref>). Posteroventral valve margin armed by groups of five to eight thin denticles alternating with solitary larger and thicker denticles (Fig. <xref ref-type="fig" rid="F10">10C, D</xref>); the dorsalmost portion of the posteroventral margin lacking well-defined groups of denticles (Fig. <xref ref-type="fig" rid="F10">10C</xref>). Head, thorax and abdomen morphology typical for the genus. Postabdomen shape and armature similar to that of parthenogenetic female (<abbrev xmlns:xlink="http://www.w3.org/1999/xlink" xlink:title="postabdomen length without claws, measured as distance from postabdominal seta base to the claw base" id="ABBRID0EM3BI" xlink:type="simple">PL</abbrev>/<abbrev xmlns:xlink="http://www.w3.org/1999/xlink" xlink:title="body length, measured as distance between supraorbital head margin and posterodorsal angle" id="ABBRID0EQ3BI" xlink:type="simple">BL</abbrev> = 0.2), postabdominal claw large and thick, slightly incurved, directed dorsally (<abbrev xmlns:xlink="http://www.w3.org/1999/xlink" xlink:title="postabdominal claw length" id="ABBRID0EU3BI" xlink:type="simple">PCL</abbrev>/<abbrev xmlns:xlink="http://www.w3.org/1999/xlink" xlink:title="postabdomen length without claws, measured as distance from postabdominal seta base to the claw base" id="ABBRID0EY3BI" xlink:type="simple">PL</abbrev> = 0.4, <abbrev xmlns:xlink="http://www.w3.org/1999/xlink" xlink:title="postabdominal claw length" id="ABBRID0E33BI" xlink:type="simple">PCL</abbrev>/<abbrev xmlns:xlink="http://www.w3.org/1999/xlink" xlink:title="postabdominal claw width, measured at claw base" id="ABBRID0EA4BI" xlink:type="simple">PCW</abbrev> = 4.5) (Fig. <xref ref-type="fig" rid="F10">10E</xref>). Postabdominal setal length and armature typical for the genus. Two gonopores; each gonopore slit-like, located subdistally at the lateral surface of the postabdomen (Fig. <xref ref-type="fig" rid="F10">10E</xref>).</p><fig id="F10" position="float" orientation="portrait"><object-id xmlns:xlink="http://www.w3.org/1999/xlink" content-type="arpha" xlink:type="simple">3FDF530F-D22A-5567-AF2A-D08B05231CE4</object-id><label>Figure 10.</label><caption><p><italic><tp:taxon-name><tp:taxon-name-part taxon-name-part-type="genus" reg="Lathonura">Lathonura</tp:taxon-name-part><tp:taxon-name-part taxon-name-part-type="species" reg="bekkerae">bekkerae</tp:taxon-name-part></tp:taxon-name></italic> sp. nov., male from a small unnamed tundra lake in Parapolsky Dol, Kamchatsky Krai, Russia (type locality, Fig. <xref ref-type="fig" rid="F1">1</xref>, loc. 31). A. General lateral view (black arrows indicate posteroventral valve armature); B. Head in ventral view; C, D. Posteroventral valve armature (black arrows indicate enlarged denticles); E. Postabdomen in lateral view; F–H. Antenna I: F. Anterior view; G. Tip of antenna I in posterolateral view (black arrow indicates distal scale-like seta); H. Anterolateral view (black arrow indicates distal scale-like seta); I. Antenna II basipodite; J–L. Thoracic limb I: J. Anterior view; K. Outer view; L. subdistal lobe in anterior view. Abbreviations: AI, antenna I; AII, antenna II; acs, accessory seta of the limb I; ao, anal opening; as, basal seta of antenna I; bp, basipodite; dbs, distal burrowing spine; ex, exopodite; gp, gonopore; h, hook of the IDL; IDL, inner distal lobe of the limb I; IL, inner lobe; mas, male seta of antenna I; md, marginal denticles; mds, male distal basipodite setae; ms, valve marginal setae; ODL, outer distal lobe of the limb I; pam, preanal postabdomen margin; pc, postabdominal claw; ppr, postabdominal process; scs, scale-like setae; SDL, subdistal lobe of the limb I. Scale bars: 200 µm (A); 100 µm (B, E); 20 µm (C, D, J, L); 50 µm (F–K).</p></caption><graphic xmlns:xlink="http://www.w3.org/1999/xlink" xlink:href="zookeys-1249-147_article-154922__-g010.jpg" position="float" orientation="portrait" xlink:type="simple" id="oo_1397534.jpg"><uri content-type="original_file" xlink:type="simple">https://binary.pensoft.net/fig/1397534</uri></graphic></fig><p>Antenna I is relatively short, almost straight, cylindrical in cross-section (<abbrev xmlns:xlink="http://www.w3.org/1999/xlink" xlink:title="antenna I length (without aesthetascs)" id="ABBRID0EK5BI" xlink:type="simple">AL</abbrev>/<abbrev xmlns:xlink="http://www.w3.org/1999/xlink" xlink:title="compound eye diameter" id="ABBRID0EO5BI" xlink:type="simple">ED</abbrev> = 3.3, <abbrev xmlns:xlink="http://www.w3.org/1999/xlink" xlink:title="antenna I length (without aesthetascs)" id="ABBRID0ES5BI" xlink:type="simple">AL</abbrev>/<abbrev xmlns:xlink="http://www.w3.org/1999/xlink" xlink:title="antenna I width, measured at base in anterior view" id="ABBRID0EW5BI" xlink:type="simple">AW</abbrev> = 6.9). Basal antennular seta similar to that of parthenogenetic female. Anterior antenna I face with additional male seta (ms) located proximally to the basal seta (Fig. <xref ref-type="fig" rid="F10">10F, H</xref>); the male seta is relatively short, 0.6× as long as the basal seta. Three clusters of four to six long thin setae at the anterior face of the appendage basally (Fig. <xref ref-type="fig" rid="F10">10F, H</xref>); three transverse rows of one to three flattened setae of various length and width more distally; two scale-like setae similar in size and location to that of parthenogenetic female (Fig. <xref ref-type="fig" rid="F10">10F, H</xref>). One additional scale-like seta at the posterior side of the antenna I, closely to its tip (Fig. <xref ref-type="fig" rid="F10">10G, H</xref>, black arrows). Distal armature of antenna I as in parthenogenetic female; appendage surface covered by transverse rows of two to three short wide triangular flattened spinulae.</p><p>Antenna II typical for the genus (<abbrev xmlns:xlink="http://www.w3.org/1999/xlink" xlink:title="maximal antenna II length (without swimming setae)" id="ABBRID0EM6BI" xlink:type="simple">ANL</abbrev>/<abbrev xmlns:xlink="http://www.w3.org/1999/xlink" xlink:title="body length, measured as distance between supraorbital head margin and posterodorsal angle" id="ABBRID0EQ6BI" xlink:type="simple">BL</abbrev> = 0.64) (Fig. <xref ref-type="fig" rid="F10">10A</xref>). Distal basipodite end bearing two additional setae (mds) at outer face; one of setae 0.9–1.0× as long as the other, both setae naked (Fig. <xref ref-type="fig" rid="F10">10I</xref>).</p><p>Mouth parts typical for the genus.</p><p>Five pairs of thoracic appendages, differing in size and structure, typical for the genus.</p><p>Thoracic limb I largely similar to that of female (Fig. <xref ref-type="fig" rid="F8">8J–L</xref>, see Suppl. material <xref ref-type="supplementary-material" rid="S5">5</xref>: fig. S5A–F for female limb I morphology) but modified as typical for <italic><tp:taxon-name><tp:taxon-name-part taxon-name-part-type="genus" reg="Lathonura">L.</tp:taxon-name-part><tp:taxon-name-part taxon-name-part-type="species" reg="rectirostris">rectirostris</tp:taxon-name-part></tp:taxon-name></italic> male. IDL hook with a rounded tip almost reaching subdistal lobe (SDL); the hook tip bearing three subdistal transverse rows of very thin closely spaced spinulae at the anterior side (Fig. <xref ref-type="fig" rid="F8">8K</xref>). Subdistal lobe bearing five transverse rows of short closely spaced spinulae; the SDL surface lacking long setulae (Fig. <xref ref-type="fig" rid="F8">8L</xref>). Additional seta (X) located at anterior side of IDL (SX/<abbrev xmlns:xlink="http://www.w3.org/1999/xlink" xlink:title="length of setae 1" id="ABBRID0E2ACI" xlink:type="simple">S1</abbrev> = 0.8). Additional anterior seta (Y) located at outer side of endite 3 (SY/S4 = 0.4).</p><p>Thoracic limbs II–V typical for the genus.</p></tp:treatment-sec><tp:treatment-sec sec-type="Differential diagnosis" id="SECID0EABCI"><title>Differential diagnosis.</title><p>The observed differences between <italic><tp:taxon-name><tp:taxon-name-part taxon-name-part-type="genus" reg="Lathonura">Lathonura</tp:taxon-name-part><tp:taxon-name-part taxon-name-part-type="species" reg="rectirostris">rectirostris</tp:taxon-name-part></tp:taxon-name></italic> s. l. and <italic><tp:taxon-name><tp:taxon-name-part taxon-name-part-type="genus" reg="Lathonura">L.</tp:taxon-name-part><tp:taxon-name-part taxon-name-part-type="species" reg="bekkerae">bekkerae</tp:taxon-name-part></tp:taxon-name></italic> sp. nov. are summarized in Table <xref ref-type="table" rid="T2">2</xref>. Both parthenogenetic and gamogenetic stages of <italic><tp:taxon-name><tp:taxon-name-part taxon-name-part-type="genus" reg="Lathonura">L.</tp:taxon-name-part><tp:taxon-name-part taxon-name-part-type="species" reg="bekkerae">bekkerae</tp:taxon-name-part></tp:taxon-name></italic> clearly differ from those of <italic><tp:taxon-name><tp:taxon-name-part taxon-name-part-type="genus" reg="Lathonura">L.</tp:taxon-name-part><tp:taxon-name-part taxon-name-part-type="species" reg="rectirostris">rectirostris</tp:taxon-name-part></tp:taxon-name></italic> s. l., first of all, by the armature of the posteroventral valve margin. Also, all studied specimens of <italic><tp:taxon-name><tp:taxon-name-part taxon-name-part-type="genus" reg="Lathonura">L.</tp:taxon-name-part><tp:taxon-name-part taxon-name-part-type="species" reg="bekkerae">bekkerae</tp:taxon-name-part></tp:taxon-name></italic> possess one or two additional posterior scale-like setae on the antennae I. Moreover, the specimens of <italic><tp:taxon-name><tp:taxon-name-part taxon-name-part-type="genus" reg="Lathonura">L.</tp:taxon-name-part><tp:taxon-name-part taxon-name-part-type="species" reg="bekkerae">bekkerae</tp:taxon-name-part></tp:taxon-name></italic> studied by scanning microscopy have a sculptured dorsal organ in contrast to <italic><tp:taxon-name><tp:taxon-name-part taxon-name-part-type="genus" reg="Lathonura">L.</tp:taxon-name-part><tp:taxon-name-part taxon-name-part-type="species" reg="rectirostris">rectirostris</tp:taxon-name-part></tp:taxon-name></italic> s. l. (Fig. <xref ref-type="fig" rid="F8">8C</xref>), although this character cannot be revealed when using optical microscopy. The ephippial female of <italic><tp:taxon-name><tp:taxon-name-part taxon-name-part-type="genus" reg="Lathonura">L.</tp:taxon-name-part><tp:taxon-name-part taxon-name-part-type="species" reg="bekkerae">bekkerae</tp:taxon-name-part></tp:taxon-name></italic> differs from that of <italic><tp:taxon-name><tp:taxon-name-part taxon-name-part-type="genus" reg="Lathonura">L.</tp:taxon-name-part><tp:taxon-name-part taxon-name-part-type="species" reg="rectirostris">rectirostris</tp:taxon-name-part></tp:taxon-name></italic> s. str. in the external ornamentation of the ephippium (irregular wrinkles forming obscure polygons versus well-distinct polygons in <italic><tp:taxon-name><tp:taxon-name-part taxon-name-part-type="genus" reg="Lathonura">L.</tp:taxon-name-part><tp:taxon-name-part taxon-name-part-type="species" reg="rectirostris">rectirostris</tp:taxon-name-part></tp:taxon-name></italic> s. str.). Finally, the male of <italic><tp:taxon-name><tp:taxon-name-part taxon-name-part-type="genus" reg="Lathonura">L.</tp:taxon-name-part><tp:taxon-name-part taxon-name-part-type="species" reg="bekkerae">bekkerae</tp:taxon-name-part></tp:taxon-name></italic> has a rather different armature of the limb I subdistal lobe, which bears long spinulae at the outer side (absent in males of <italic><tp:taxon-name><tp:taxon-name-part taxon-name-part-type="genus" reg="Lathonura">L.</tp:taxon-name-part><tp:taxon-name-part taxon-name-part-type="species" reg="rectirostris">rectirostris</tp:taxon-name-part></tp:taxon-name></italic> s. str.). However, male morphology was studied in one individual only, thus the latter features need to be confirmed.</p><table-wrap id="T2" position="float" orientation="portrait"><label>Table 2.</label><caption><p>Diagnostic characters of <italic><tp:taxon-name><tp:taxon-name-part taxon-name-part-type="genus" reg="Lathonura">Lathonura</tp:taxon-name-part><tp:taxon-name-part taxon-name-part-type="species" reg="rectirostris">rectirostris</tp:taxon-name-part></tp:taxon-name></italic> (O.F. Müller, 1785) and <italic><tp:taxon-name><tp:taxon-name-part taxon-name-part-type="genus" reg="Lathonura">L.</tp:taxon-name-part><tp:taxon-name-part taxon-name-part-type="species" reg="bekkerae">bekkerae</tp:taxon-name-part></tp:taxon-name></italic> sp. nov.</p></caption><table id="TID0ECRAK" rules="all"><tbody><tr><th rowspan="1" colspan="1">Morphological character</th><th rowspan="1" colspan="1"><italic><tp:taxon-name><tp:taxon-name-part taxon-name-part-type="genus" reg="Lathonura">Lathonura</tp:taxon-name-part><tp:taxon-name-part taxon-name-part-type="species" reg="rectirostris">rectirostris</tp:taxon-name-part></tp:taxon-name></italic> (O.F. Müller, 1785)</th><th rowspan="1" colspan="1"><italic><tp:taxon-name><tp:taxon-name-part taxon-name-part-type="genus" reg="Lathonura">L.</tp:taxon-name-part><tp:taxon-name-part taxon-name-part-type="species" reg="bekkerae">bekkerae</tp:taxon-name-part></tp:taxon-name></italic> sp. nov.</th></tr><tr><td rowspan="1" colspan="1">Posteroventral valve margin</td><td rowspan="1" colspan="1">Uniform thin denticles</td><td rowspan="1" colspan="1">Groups of thin denticles alternating between solitary thick and long denticles</td></tr><tr><td rowspan="1" colspan="1">Antenna I, posterior scale-like setae</td><td rowspan="1" colspan="1">Absent</td><td rowspan="1" colspan="1">1–2</td></tr><tr><td rowspan="1" colspan="1">Dorsal organ</td><td rowspan="1" colspan="1">Smooth</td><td rowspan="1" colspan="1">Net-like sculpture</td></tr><tr><td rowspan="1" colspan="1">Ephippial female, ephippium ornamentation</td><td rowspan="1" colspan="1">Irregular polygons with almost smooth cells, clear polygonal sculpture</td><td rowspan="1" colspan="1">Wrinkles of different width and length, obscure polygonal sculpture</td></tr><tr><td rowspan="1" colspan="1">Male, groups of long spinulae at outer side of the SDL</td><td rowspan="1" colspan="1">Present</td><td rowspan="1" colspan="1">Absent</td></tr></tbody></table></table-wrap><p><italic><tp:taxon-name><tp:taxon-name-part taxon-name-part-type="genus" reg="Lathonura">Lathonura</tp:taxon-name-part><tp:taxon-name-part taxon-name-part-type="species" reg="bekkerae">bekkerae</tp:taxon-name-part></tp:taxon-name></italic> sp. nov. also differs from both species inquirendae of <italic><tp:taxon-name><tp:taxon-name-part taxon-name-part-type="genus" reg="Lathonura">Lathonura</tp:taxon-name-part></tp:taxon-name></italic>, <italic><tp:taxon-name><tp:taxon-name-part taxon-name-part-type="genus" reg="Lathonura">L.</tp:taxon-name-part><tp:taxon-name-part taxon-name-part-type="species" reg="dorsispina">dorsispina</tp:taxon-name-part></tp:taxon-name></italic> and <italic><tp:taxon-name><tp:taxon-name-part taxon-name-part-type="genus" reg="Lathonura">L.</tp:taxon-name-part><tp:taxon-name-part taxon-name-part-type="species" reg="ovalis">ovalis</tp:taxon-name-part></tp:taxon-name></italic>. <italic><tp:taxon-name><tp:taxon-name-part taxon-name-part-type="genus" reg="Lathonura">Lathonura</tp:taxon-name-part><tp:taxon-name-part taxon-name-part-type="species" reg="dorsispina">dorsispina</tp:taxon-name-part></tp:taxon-name></italic>, described from Romania, lacks figures in original description (<xref ref-type="bibr" rid="B20">Cosmovici 1901</xref>) and cannot be clearly attributed to <italic><tp:taxon-name><tp:taxon-name-part taxon-name-part-type="genus" reg="Lathonura">Lathonura</tp:taxon-name-part></tp:taxon-name></italic> based on its diagnosis. The diagnostic features of <italic><tp:taxon-name><tp:taxon-name-part taxon-name-part-type="genus" reg="Lathonura">L.</tp:taxon-name-part><tp:taxon-name-part taxon-name-part-type="species" reg="dorsispina">dorsispina</tp:taxon-name-part></tp:taxon-name></italic> are: antenna II lacking transverse rows of denticles; numerous fine spinulae at “dorsal” (in fact probably referring to posterior) valve margin; small size (~0.4 mm, <xref ref-type="bibr" rid="B20">Cosmovici 1901</xref>). As noted above, valve morphology is unclear but, basing on description, seems to be more similar to <italic><tp:taxon-name><tp:taxon-name-part taxon-name-part-type="genus" reg="Lathonura">L.</tp:taxon-name-part><tp:taxon-name-part taxon-name-part-type="species" reg="rectirostris">rectirostris</tp:taxon-name-part></tp:taxon-name></italic> s. l. which has uniform closely spaced fine spinulae at posterior valve margin (Suppl. material <xref ref-type="supplementary-material" rid="S1">1</xref>: fig. S1A–F). Short spinulae present at antennae II of both <italic><tp:taxon-name><tp:taxon-name-part taxon-name-part-type="genus" reg="Lathonura">L.</tp:taxon-name-part><tp:taxon-name-part taxon-name-part-type="species" reg="rectirostris">rectirostris</tp:taxon-name-part></tp:taxon-name></italic> s. l. and <italic><tp:taxon-name><tp:taxon-name-part taxon-name-part-type="genus" reg="Lathonura">L.</tp:taxon-name-part><tp:taxon-name-part taxon-name-part-type="species" reg="bekkerae">bekkerae</tp:taxon-name-part></tp:taxon-name></italic> sp. nov. could easily have been missed by <xref ref-type="bibr" rid="B20">Cosmovici (1901)</xref>. Finally, rather small individuals (~0.5 mm length) were also observed in both <italic><tp:taxon-name><tp:taxon-name-part taxon-name-part-type="genus" reg="Lathonura">L.</tp:taxon-name-part><tp:taxon-name-part taxon-name-part-type="species" reg="rectirostris">rectirostris</tp:taxon-name-part></tp:taxon-name></italic> s. l. and <italic><tp:taxon-name><tp:taxon-name-part taxon-name-part-type="genus" reg="Lathonura">L.</tp:taxon-name-part><tp:taxon-name-part taxon-name-part-type="species" reg="bekkerae">bekkerae</tp:taxon-name-part></tp:taxon-name></italic> sp. nov.</p><p><italic><tp:taxon-name><tp:taxon-name-part taxon-name-part-type="genus" reg="Lathonura">Lathonura</tp:taxon-name-part><tp:taxon-name-part taxon-name-part-type="species" reg="ovalis">ovalis</tp:taxon-name-part></tp:taxon-name></italic>, described from Pakistan (<xref ref-type="bibr" rid="B82">Mahoon and Sabjr 1985</xref>), can be attributed to the genus <italic><tp:taxon-name><tp:taxon-name-part taxon-name-part-type="genus" reg="Lathonura">Lathonura</tp:taxon-name-part></tp:taxon-name></italic> basing on presence of flattened marginal setae at ventral valve margin and antenna II seta formula; however, most of characters included in the diagnosis of this taxon seem doubtful. The diagnostic features for this species are: incurved antenna I and straight postabdominal claw, seven “anal spines”, elliptical compound eye with only five ommatidia, six aesthetascs (<xref ref-type="bibr" rid="B82">Mahoon and Sabjr 1985</xref>: figs 43–47). None of these features can be referred to <italic><tp:taxon-name><tp:taxon-name-part taxon-name-part-type="genus" reg="Lathonura">L.</tp:taxon-name-part><tp:taxon-name-part taxon-name-part-type="species" reg="bekkerae">bekkerae</tp:taxon-name-part></tp:taxon-name></italic> and are observed in genus <italic><tp:taxon-name><tp:taxon-name-part taxon-name-part-type="genus" reg="Lathonura">Lathonura</tp:taxon-name-part></tp:taxon-name></italic> in whole; it seems that <xref ref-type="bibr" rid="B82">Mahoon and Sabjr (1985)</xref> described a damaged or poorly fixed specimen. The individual depicted in <xref ref-type="bibr" rid="B82">Mahoon and Sabjr (1985</xref>: fig. 43) can be more likely attributed to <italic><tp:taxon-name><tp:taxon-name-part taxon-name-part-type="genus" reg="Macrothrix">Macrothrix</tp:taxon-name-part></tp:taxon-name></italic> based on body and antenna I shape and absence of flattened setae at ventral valve margin. Antenna II depicted in <xref ref-type="bibr" rid="B82">Mahoon and Sabjr (1985</xref>: fig. 45) is similar to that of <italic><tp:taxon-name><tp:taxon-name-part taxon-name-part-type="genus" reg="Lathonura">Lathonura</tp:taxon-name-part></tp:taxon-name></italic> in seta formula, while some in <xref ref-type="bibr" rid="B82">Mahoon and Sabjr (1985</xref>: figs 44, 46, 47) cannot be referred to <italic><tp:taxon-name><tp:taxon-name-part taxon-name-part-type="genus" reg="Lathonura">Lathonura</tp:taxon-name-part></tp:taxon-name></italic> with confidence.</p></tp:treatment-sec><tp:treatment-sec sec-type="etymology" id="SECID0EKQCI"><title>Etymology.</title><p>The species is named after its collector, Evgenia I. Bekker, who strongly contributed to the studies of Eurasian cladocerans (<xref ref-type="bibr" rid="B6">Bekker et al. 2012</xref>, <xref ref-type="bibr" rid="B7">2016</xref>, <xref ref-type="bibr" rid="B8">2018</xref>).</p></tp:treatment-sec><tp:treatment-sec sec-type="distribution" id="SECID0E3QCI"><title>Distribution and ecology.</title><p><italic><tp:taxon-name><tp:taxon-name-part taxon-name-part-type="genus" reg="Lathonura">Lathonura</tp:taxon-name-part><tp:taxon-name-part taxon-name-part-type="species" reg="bekkerae">bekkerae</tp:taxon-name-part></tp:taxon-name></italic> sp. nov. is widely distributed in Northeast Asia, including Irkutsk Area, Zabaikalsky Krai, Yakutia, Magadan Area, and Kamchatka. Populations of <italic><tp:taxon-name><tp:taxon-name-part taxon-name-part-type="genus" reg="Lathonura">Lathonura</tp:taxon-name-part></tp:taxon-name></italic> are relatively common in northeastern regions of Russia (<xref ref-type="bibr" rid="B121">Streletskaya 1975</xref>, <xref ref-type="bibr" rid="B122">2010</xref>), and populations from southern Russian Far East (<xref ref-type="bibr" rid="B69">Kotov et al. 2011</xref>) and North China (<xref ref-type="bibr" rid="B53">Ji et al. 2015</xref>) likely belong to <italic><tp:taxon-name><tp:taxon-name-part taxon-name-part-type="genus" reg="Lathonura">Lathonura</tp:taxon-name-part><tp:taxon-name-part taxon-name-part-type="species" reg="bekkerae">bekkerae</tp:taxon-name-part></tp:taxon-name></italic> sp. nov. Note that <italic><tp:taxon-name><tp:taxon-name-part taxon-name-part-type="genus" reg="Lathonura">Lathonura</tp:taxon-name-part></tp:taxon-name></italic> has not been observed in Korea (<xref ref-type="bibr" rid="B52">Jeong et al. 2014</xref>) and Japan (<xref ref-type="bibr" rid="B126">Uéno 1927</xref>), whereas records of “<italic><tp:taxon-name><tp:taxon-name-part taxon-name-part-type="genus" reg="Lathonura">L.</tp:taxon-name-part><tp:taxon-name-part taxon-name-part-type="species" reg="rectirostris">rectirostris</tp:taxon-name-part></tp:taxon-name></italic>” from South China apparently belong to <italic><tp:taxon-name><tp:taxon-name-part taxon-name-part-type="genus" reg="Guernella">Guernella</tp:taxon-name-part><tp:taxon-name-part taxon-name-part-type="species" reg="raphaelis">raphaelis</tp:taxon-name-part></tp:taxon-name></italic> Richard, 1892 (<xref ref-type="bibr" rid="B53">Ji et al. 2015</xref>). Also, <italic><tp:taxon-name><tp:taxon-name-part taxon-name-part-type="genus" reg="Lathonura">L.</tp:taxon-name-part><tp:taxon-name-part taxon-name-part-type="species" reg="bekkerae">bekkerae</tp:taxon-name-part></tp:taxon-name></italic> occurs in Alaska, but its distribution in North America remains unclear. Ecological preferences of the species have not been studied but seem to be rather similar to that of <italic><tp:taxon-name><tp:taxon-name-part taxon-name-part-type="genus" reg="Lathonura">L.</tp:taxon-name-part><tp:taxon-name-part taxon-name-part-type="species" reg="rectirostris">rectirostris</tp:taxon-name-part></tp:taxon-name></italic>. <italic><tp:taxon-name><tp:taxon-name-part taxon-name-part-type="genus" reg="Lathonura">Lathonura</tp:taxon-name-part><tp:taxon-name-part taxon-name-part-type="species" reg="bekkerae">bekkerae</tp:taxon-name-part></tp:taxon-name></italic> sp. nov. inhabits mostly vegetated lakes, ponds, and oxbows, but can be also found in vegetated zones of rivers, ditches, and creeks (Suppl. material <xref ref-type="supplementary-material" rid="S6">6</xref>).</p></tp:treatment-sec><tp:treatment-sec><!--Section generated to contain objects referenced in tp:taxon-treatment.--><fig id="F1" position="float" orientation="portrait"><object-id xmlns:xlink="http://www.w3.org/1999/xlink" content-type="arpha" xlink:type="simple">C5A82159-1DBB-573D-9FF8-39D5823A021A</object-id><label>Figure 1.</label><caption><p>Studied populations of <italic><tp:taxon-name><tp:taxon-name-part taxon-name-part-type="genus" reg="Lathonura">Lathonura</tp:taxon-name-part></tp:taxon-name></italic> Lilljeborg, 1853. Squares indicate records of <italic><tp:taxon-name><tp:taxon-name-part taxon-name-part-type="genus" reg="Lathonura">L.</tp:taxon-name-part><tp:taxon-name-part taxon-name-part-type="species" reg="rectirostris">rectirostris</tp:taxon-name-part></tp:taxon-name></italic> (O.F. Müller, 1785) s. l., circles are records of <italic><tp:taxon-name><tp:taxon-name-part taxon-name-part-type="genus" reg="Lathonura">L.</tp:taxon-name-part><tp:taxon-name-part taxon-name-part-type="species" reg="bekkerae">bekkerae</tp:taxon-name-part></tp:taxon-name></italic> sp. nov. Filled points are included in the genetic analysis (see Table <xref ref-type="table" rid="T1">1</xref>); for white points, only morphological analysis was conducted. Localities: 1, 2, Innlandet, Norway (<named-content xmlns:xlink="http://www.w3.org/1999/xlink" content-type="dwc:verbatimCoordinates" xlink:type="simple"><named-content content-type="geo-json" specific-use="{&#34;type&#34;:&#34;Point&#34;,&#34;coordinates&#34;:[10.133667,60.795000]}" id="NCID0EMAAE" xlink:type="simple">60°47.70'N, 10°8.02'E</named-content></named-content>; <named-content xmlns:xlink="http://www.w3.org/1999/xlink" content-type="dwc:verbatimCoordinates" xlink:type="simple"><named-content content-type="geo-json" specific-use="{&#34;type&#34;:&#34;Point&#34;,&#34;coordinates&#34;:[10.294500,60.529500]}" id="NCID0EUAAE" xlink:type="simple">60°31.77'N, 10°17.67'E</named-content></named-content>); 3, Murmansk Area, Russia (<named-content xmlns:xlink="http://www.w3.org/1999/xlink" content-type="dwc:verbatimCoordinates" xlink:type="simple"><named-content content-type="geo-json" specific-use="{&#34;type&#34;:&#34;Point&#34;,&#34;coordinates&#34;:[35.121833,69.196667]}" id="NCID0E3AAE" xlink:type="simple">69°11.80'N, 35°7.31'E</named-content></named-content>); 4, Tver Area, Russia (<named-content xmlns:xlink="http://www.w3.org/1999/xlink" content-type="dwc:verbatimCoordinates" xlink:type="simple"><named-content content-type="geo-json" specific-use="{&#34;type&#34;:&#34;Point&#34;,&#34;coordinates&#34;:[35.914000,57.609167]}" id="NCID0EEBAE" xlink:type="simple">57°36.55'N, 35°54.84'E</named-content></named-content>); 5, Moscow Area, Russia (<named-content xmlns:xlink="http://www.w3.org/1999/xlink" content-type="dwc:verbatimCoordinates" xlink:type="simple"><named-content content-type="geo-json" specific-use="{&#34;type&#34;:&#34;Point&#34;,&#34;coordinates&#34;:[36.510833,55.751833]}" id="NCID0EMBAE" xlink:type="simple">55°45.11'N, 36°30.65'E</named-content></named-content>); 6, Moscow Area, Russia (<named-content xmlns:xlink="http://www.w3.org/1999/xlink" content-type="dwc:verbatimCoordinates" xlink:type="simple"><named-content content-type="geo-json" specific-use="{&#34;type&#34;:&#34;Point&#34;,&#34;coordinates&#34;:[36.730500,55.698833]}" id="NCID0EUBAE" xlink:type="simple">55°41.93'N, 36°43.83'E</named-content></named-content>); 7, Ryazan Area, Russia (<named-content xmlns:xlink="http://www.w3.org/1999/xlink" content-type="dwc:verbatimCoordinates" xlink:type="simple"><named-content content-type="geo-json" specific-use="{&#34;type&#34;:&#34;Point&#34;,&#34;coordinates&#34;:[40.053167,54.582500]}" id="NCID0E3BAE" xlink:type="simple">54°34.95'N, 40°3.19'E</named-content></named-content>); 8, 9, Kostroma Area, Russia (<named-content xmlns:xlink="http://www.w3.org/1999/xlink" content-type="dwc:verbatimCoordinates" xlink:type="simple"><named-content content-type="geo-json" specific-use="{&#34;type&#34;:&#34;Point&#34;,&#34;coordinates&#34;:[44.509500,58.169167]}" id="NCID0EECAE" xlink:type="simple">58°10.15'N, 44°30.57'E</named-content></named-content>; <named-content xmlns:xlink="http://www.w3.org/1999/xlink" content-type="dwc:verbatimCoordinates" xlink:type="simple"><named-content content-type="geo-json" specific-use="{&#34;type&#34;:&#34;Point&#34;,&#34;coordinates&#34;:[44.554000,58.188333]}" id="NCID0EMCAE" xlink:type="simple">58°11.3'N, 44°33.24'E</named-content></named-content>); 10, 11, Nizhny Novgorod Area, Russia (<named-content xmlns:xlink="http://www.w3.org/1999/xlink" content-type="dwc:verbatimCoordinates" xlink:type="simple"><named-content content-type="geo-json" specific-use="{&#34;type&#34;:&#34;Point&#34;,&#34;coordinates&#34;:[43.752167,56.211500]}" id="NCID0EUCAE" xlink:type="simple">56°12.69'N, 43°45.13'E</named-content></named-content>; <named-content xmlns:xlink="http://www.w3.org/1999/xlink" content-type="dwc:verbatimCoordinates" xlink:type="simple"><named-content content-type="geo-json" specific-use="{&#34;type&#34;:&#34;Point&#34;,&#34;coordinates&#34;:[43.756833,56.205333]}" id="NCID0E3CAE" xlink:type="simple">56°12.32'N, 43°45.41'E</named-content></named-content>); 12, 13, Penza Area, Russia (<named-content xmlns:xlink="http://www.w3.org/1999/xlink" content-type="dwc:verbatimCoordinates" xlink:type="simple"><named-content content-type="geo-json" specific-use="{&#34;type&#34;:&#34;Point&#34;,&#34;coordinates&#34;:[45.088000,53.234000]}" id="NCID0EEDAE" xlink:type="simple">53°14.04'N, 45°5.28'E</named-content></named-content>; <named-content xmlns:xlink="http://www.w3.org/1999/xlink" content-type="dwc:verbatimCoordinates" xlink:type="simple"><named-content content-type="geo-json" specific-use="{&#34;type&#34;:&#34;Point&#34;,&#34;coordinates&#34;:[45.074333,53.172667]}" id="NCID0EMDAE" xlink:type="simple">53°10.36'N, 45°4.46'E</named-content></named-content>); 14, 15, Chelyabinsk Area, Russia (<named-content xmlns:xlink="http://www.w3.org/1999/xlink" content-type="dwc:verbatimCoordinates" xlink:type="simple"><named-content content-type="geo-json" specific-use="{&#34;type&#34;:&#34;Point&#34;,&#34;coordinates&#34;:[59.908000,55.011333]}" id="NCID0EUDAE" xlink:type="simple">55°0.68'N, 59°54.48'E</named-content></named-content>; <named-content xmlns:xlink="http://www.w3.org/1999/xlink" content-type="dwc:verbatimCoordinates" xlink:type="simple"><named-content content-type="geo-json" specific-use="{&#34;type&#34;:&#34;Point&#34;,&#34;coordinates&#34;:[59.839667,54.991000]}" id="NCID0E3DAE" xlink:type="simple">54°59.46'N, 59°50.38'E</named-content></named-content>); 16, 17, Tomsk Area, Russia (<named-content xmlns:xlink="http://www.w3.org/1999/xlink" content-type="dwc:verbatimCoordinates" xlink:type="simple"><named-content content-type="geo-json" specific-use="{&#34;type&#34;:&#34;Point&#34;,&#34;coordinates&#34;:[84.692000,56.722167]}" id="NCID0EEEAE" xlink:type="simple">56°43.33'N, 84°41.52'E</named-content></named-content>; <named-content xmlns:xlink="http://www.w3.org/1999/xlink" content-type="dwc:verbatimCoordinates" xlink:type="simple"><named-content content-type="geo-json" specific-use="{&#34;type&#34;:&#34;Point&#34;,&#34;coordinates&#34;:[84.158000,56.543833]}" id="NCID0EMEAE" xlink:type="simple">56°32.63'N, 84°9.48'E</named-content></named-content>); 18, Uvs Aimag, Mongolia (<named-content xmlns:xlink="http://www.w3.org/1999/xlink" content-type="dwc:verbatimCoordinates" xlink:type="simple"><named-content content-type="geo-json" specific-use="{&#34;type&#34;:&#34;Point&#34;,&#34;coordinates&#34;:[93.600333,50.494500]}" id="NCID0EUEAE" xlink:type="simple">50°29.67'N, 93°36.02'E</named-content></named-content>); 19, Rhode Island, U.S.A. (<named-content xmlns:xlink="http://www.w3.org/1999/xlink" content-type="dwc:verbatimCoordinates" xlink:type="simple"><named-content content-type="geo-json" specific-use="{&#34;type&#34;:&#34;Point&#34;,&#34;coordinates&#34;:[-72.217333,41.924167]}" id="NCID0E3EAE" xlink:type="simple">41°55.45'N, 72°13.04'W</named-content></named-content>); 20, New Hampshire, U.S.A. (<named-content xmlns:xlink="http://www.w3.org/1999/xlink" content-type="dwc:verbatimCoordinates" xlink:type="simple"><named-content content-type="geo-json" specific-use="{&#34;type&#34;:&#34;Point&#34;,&#34;coordinates&#34;:[-73.930000,43.375667]}" id="NCID0EEFAE" xlink:type="simple">43°22.54'N, 73°55.80'W</named-content></named-content>); 21, Manitoba, Canada (<named-content xmlns:xlink="http://www.w3.org/1999/xlink" content-type="dwc:verbatimCoordinates" xlink:type="simple"><named-content content-type="geo-json" specific-use="{&#34;type&#34;:&#34;Point&#34;,&#34;coordinates&#34;:[-94.161000,58.709000]}" id="NCID0EMFAE" xlink:type="simple">58°42.54'N, 94°9.66'W</named-content></named-content>); 22, Krasnoyarsky Krai, Russia (<named-content xmlns:xlink="http://www.w3.org/1999/xlink" content-type="dwc:verbatimCoordinates" xlink:type="simple"><named-content content-type="geo-json" specific-use="{&#34;type&#34;:&#34;Point&#34;,&#34;coordinates&#34;:[89.041500,62.354000]}" id="NCID0EUFAE" xlink:type="simple">62°21.24'N, 89°2.49'E</named-content></named-content>); 23–25, Irkutsk Area, Russia (<named-content xmlns:xlink="http://www.w3.org/1999/xlink" content-type="dwc:verbatimCoordinates" xlink:type="simple"><named-content content-type="geo-json" specific-use="{&#34;type&#34;:&#34;Point&#34;,&#34;coordinates&#34;:[102.646833,52.971333]}" id="NCID0E3FAE" xlink:type="simple">52°58.28'N, 102°38.81'E</named-content></named-content>; <named-content xmlns:xlink="http://www.w3.org/1999/xlink" content-type="dwc:verbatimCoordinates" xlink:type="simple"><named-content content-type="geo-json" specific-use="{&#34;type&#34;:&#34;Point&#34;,&#34;coordinates&#34;:[103.953667,52.484333]}" id="NCID0EEGAE" xlink:type="simple">52°29.06'N, 103°57.22'E</named-content></named-content>; <named-content xmlns:xlink="http://www.w3.org/1999/xlink" content-type="dwc:verbatimCoordinates" xlink:type="simple"><named-content content-type="geo-json" specific-use="{&#34;type&#34;:&#34;Point&#34;,&#34;coordinates&#34;:[105.412667,52.027333]}" id="NCID0EMGAE" xlink:type="simple">52°1.64'N, 105°24.76'E</named-content></named-content>); 26, Zabaikalsky Krai, Russia (<named-content xmlns:xlink="http://www.w3.org/1999/xlink" content-type="dwc:verbatimCoordinates" xlink:type="simple"><named-content content-type="geo-json" specific-use="{&#34;type&#34;:&#34;Point&#34;,&#34;coordinates&#34;:[120.050667,53.486667]}" id="NCID0EUGAE" xlink:type="simple">53°29.20'N, 120°3.04'E</named-content></named-content>); 27–29, Yakutia, Russia (<named-content xmlns:xlink="http://www.w3.org/1999/xlink" content-type="dwc:verbatimCoordinates" xlink:type="simple"><named-content content-type="geo-json" specific-use="{&#34;type&#34;:&#34;Point&#34;,&#34;coordinates&#34;:[127.747333,62.204667]}" id="NCID0E3GAE" xlink:type="simple">62°12.28'N, 127°44.84'E</named-content></named-content>; <named-content xmlns:xlink="http://www.w3.org/1999/xlink" content-type="dwc:verbatimCoordinates" xlink:type="simple"><named-content content-type="geo-json" specific-use="{&#34;type&#34;:&#34;Point&#34;,&#34;coordinates&#34;:[129.757000,62.018500]}" id="NCID0EEHAE" xlink:type="simple">62°1.11'N, 129°45.42'E</named-content></named-content>; <named-content xmlns:xlink="http://www.w3.org/1999/xlink" content-type="dwc:verbatimCoordinates" xlink:type="simple"><named-content content-type="geo-json" specific-use="{&#34;type&#34;:&#34;Point&#34;,&#34;coordinates&#34;:[131.075000,62.806000]}" id="NCID0EMHAE" xlink:type="simple">62°48.36'N, 131°4.50'E</named-content></named-content>); 30, Magadan Area, Russia (<named-content xmlns:xlink="http://www.w3.org/1999/xlink" content-type="dwc:verbatimCoordinates" xlink:type="simple"><named-content content-type="geo-json" specific-use="{&#34;type&#34;:&#34;Point&#34;,&#34;coordinates&#34;:[150.856000,59.739500]}" id="NCID0EUHAE" xlink:type="simple">59°44.37'N, 150°51.36'E</named-content></named-content>); 31–33, Kamchatsky Krai, Russia (<named-content xmlns:xlink="http://www.w3.org/1999/xlink" content-type="dwc:verbatimCoordinates" xlink:type="simple"><named-content content-type="geo-json" specific-use="{&#34;type&#34;:&#34;Point&#34;,&#34;coordinates&#34;:[164.705000,61.293000]}" id="NCID0E3HAE" xlink:type="simple">61°17.58'N, 164°42.30'E</named-content></named-content>; <named-content xmlns:xlink="http://www.w3.org/1999/xlink" content-type="dwc:verbatimCoordinates" xlink:type="simple"><named-content content-type="geo-json" specific-use="{&#34;type&#34;:&#34;Point&#34;,&#34;coordinates&#34;:[164.738000,61.377000]}" id="NCID0EEIAE" xlink:type="simple">61°22.62'N, 164°44.28'E</named-content></named-content>; <named-content xmlns:xlink="http://www.w3.org/1999/xlink" content-type="dwc:verbatimCoordinates" xlink:type="simple"><named-content content-type="geo-json" specific-use="{&#34;type&#34;:&#34;Point&#34;,&#34;coordinates&#34;:[163.809167,58.876333]}" id="NCID0EMIAE" xlink:type="simple">58°52.58'N, 163°48.55'E</named-content></named-content>); 34, Alaska, U.S.A. (<named-content xmlns:xlink="http://www.w3.org/1999/xlink" content-type="dwc:verbatimCoordinates" xlink:type="simple"><named-content content-type="geo-json" specific-use="{&#34;type&#34;:&#34;Point&#34;,&#34;coordinates&#34;:[-165.077167,65.089000]}" id="NCID0EUIAE" xlink:type="simple">65°5.34'N, 165°4.63'W</named-content></named-content>). For more information on localities, see Suppl. material <xref ref-type="supplementary-material" rid="S6">6</xref>.</p></caption><graphic xmlns:xlink="http://www.w3.org/1999/xlink" xlink:href="zookeys-1249-147_article-154922__-g001.jpg" position="float" orientation="portrait" xlink:type="simple" id="oo_1397525.jpg"><uri content-type="original_file" xlink:type="simple">https://binary.pensoft.net/fig/1397525</uri></graphic></fig><supplementary-material xmlns:xlink="http://www.w3.org/1999/xlink" id="S1" position="float" orientation="portrait" xlink:type="simple"><object-id content-type="arpha" xlink:type="simple">71EA422A-66AB-5174-A8D0-AAEB3DA8FA46</object-id><label>Supplementary material 1</label><caption><p>Supplementary figure <abbrev xlink:title="length of setae 1" id="ABBRID0EQCGK" xlink:type="simple">S1</abbrev></p></caption><statement content-type="dataType"><label>Data type</label><p>tif</p></statement><statement content-type="notes"><label>Explanation note</label><p>Postero-ventral valve armature in different populations of <italic><tp:taxon-name><tp:taxon-name-part taxon-name-part-type="genus" reg="Lathonura">Lathonura</tp:taxon-name-part></tp:taxon-name></italic> Lilljeborg, 1853. A–F. <italic><tp:taxon-name><tp:taxon-name-part taxon-name-part-type="genus" reg="Lathonura">Lathonura</tp:taxon-name-part><tp:taxon-name-part taxon-name-part-type="species" reg="rectirostris">rectirostris</tp:taxon-name-part></tp:taxon-name></italic> (O.F. Müller, 1785) s. l.: A. Innlandet, Norway (loc. 1); B. Nizhny Novgorod Area, Russia (loc. 11); C. Chelyabinsk Area, Russia (loc. 15); D. Tomsk Area, Russia (loc. 17); E. Uvs Province, Mongolia (loc. 18); F. New Hampshire, USA (loc. 20); G–J. <italic><tp:taxon-name><tp:taxon-name-part taxon-name-part-type="genus" reg="Lathonura">Lathonura</tp:taxon-name-part><tp:taxon-name-part taxon-name-part-type="species" reg="bekkerae">bekkerae</tp:taxon-name-part></tp:taxon-name></italic> sp. nov.: G. Alaska, USA (loc. 34); H. Yakutia, Russia (loc. 27); I. Kamchatsky Krai, Russia (type locality, loc. 31); J. Zabaikalsky Krai, Russia (loc. 26). Scale bars: 20 µm. For information on localities, see Fig. <xref ref-type="fig" rid="F1">1</xref>, Table <xref ref-type="table" rid="T1">1</xref>.</p></statement><media xlink:href="zookeys-1249-147_article-154922__-s001.tif" mimetype="image" mime-subtype="tiff" position="float" orientation="portrait" xlink:type="simple" id="oo_1397535.tif"><uri content-type="original_file" xlink:type="simple">https://binary.pensoft.net/file/1397535</uri></media><permissions><license xlink:type="simple"><license-p>This dataset is made available under the Open Database License (http://opendatacommons.org/licenses/odbl/1.0/). The Open Database License (ODbL) is a license agreement intended to allow users to freely share, modify, and use this Dataset while maintaining this same freedom for others, provided that the original source and author(s) are credited.</license-p></license></permissions><attrib specific-use="authors">Ivan A. Dadykin, Dmitry D. Pereboev</attrib></supplementary-material><table-wrap id="T1" position="float" orientation="portrait"><label>Table 1.</label><caption><p>List of <italic><tp:taxon-name><tp:taxon-name-part taxon-name-part-type="genus" reg="Lathonura">Lathonura</tp:taxon-name-part></tp:taxon-name></italic> sequences included in the genetic analysis. Locality numbers correspond to Fig. <xref ref-type="fig" rid="F1">1</xref> and Suppl. material <xref ref-type="supplementary-material" rid="S6">6</xref>.</p></caption><table id="TID0ELIDI" rules="all"><tbody><tr><th rowspan="1" colspan="1">Species</th><th rowspan="1" colspan="1">GenBank accession number</th><th rowspan="1" colspan="1">Locality number</th><th rowspan="1" colspan="1">Region and country</th><th rowspan="1" colspan="1">Primer pair</th><th rowspan="1" colspan="1">Sex</th><th rowspan="1" colspan="1">Source</th></tr><tr><td rowspan="1" colspan="1"><italic><tp:taxon-name><tp:taxon-name-part taxon-name-part-type="genus" reg="Lathonura">Lathonura</tp:taxon-name-part><tp:taxon-name-part taxon-name-part-type="species" reg="rectirostris">rectirostris</tp:taxon-name-part></tp:taxon-name></italic> (O.F. Müller, 1785) s. str.</td><td rowspan="1" colspan="1" style="color: #396ba6">
                  <ext-link xmlns:xlink="http://www.w3.org/1999/xlink" ext-link-type="gen" xlink:href="PV430716" xlink:type="simple">PV430716</ext-link>
                </td><td rowspan="1" colspan="1">2</td><td rowspan="1" colspan="1">Innlandet, Norway</td><td rowspan="1" colspan="1">dg_ctd_folmer_F / HCO2198</td><td rowspan="1" colspan="1">ephippial female</td><td rowspan="1" colspan="1">original</td></tr><tr><td rowspan="1" colspan="1"><italic><tp:taxon-name><tp:taxon-name-part taxon-name-part-type="genus" reg="Lathonura">L.</tp:taxon-name-part><tp:taxon-name-part taxon-name-part-type="species" reg="rectirostris">rectirostris</tp:taxon-name-part></tp:taxon-name></italic> (O.F. Müller, 1785) s. str.</td><td rowspan="1" colspan="1" style="color: #396ba6">
                  <ext-link xmlns:xlink="http://www.w3.org/1999/xlink" ext-link-type="gen" xlink:href="PV430707" xlink:type="simple">PV430707</ext-link>
                </td><td rowspan="1" colspan="1">3</td><td rowspan="1" colspan="1">Murmansk Area, Russia</td><td rowspan="1" colspan="1">dg_ctd_folmer_F / HCO2198</td><td rowspan="1" colspan="1">parthenogenetic female</td><td rowspan="1" colspan="1">original</td></tr><tr><td rowspan="1" colspan="1"><italic><tp:taxon-name><tp:taxon-name-part taxon-name-part-type="genus" reg="Lathonura">L.</tp:taxon-name-part><tp:taxon-name-part taxon-name-part-type="species" reg="rectirostris">rectirostris</tp:taxon-name-part></tp:taxon-name></italic> (O.F. Müller, 1785) s. str.</td><td rowspan="1" colspan="1" style="color: #396ba6">
                  <ext-link xmlns:xlink="http://www.w3.org/1999/xlink" ext-link-type="gen" xlink:href="PV430713" xlink:type="simple">PV430713</ext-link>
                </td><td rowspan="1" colspan="1">5</td><td rowspan="1" colspan="1">Moscow Area, Russia</td><td rowspan="1" colspan="1">dg_ctd_folmer_F / simoR</td><td rowspan="1" colspan="1">parthenogenetic female</td><td rowspan="1" colspan="1">original</td></tr><tr><td rowspan="1" colspan="1"><italic><tp:taxon-name><tp:taxon-name-part taxon-name-part-type="genus" reg="Lathonura">L.</tp:taxon-name-part><tp:taxon-name-part taxon-name-part-type="species" reg="rectirostris">rectirostris</tp:taxon-name-part></tp:taxon-name></italic> (O.F. Müller, 1785) s. str.</td><td rowspan="1" colspan="1" style="color: #396ba6">
                  <ext-link xmlns:xlink="http://www.w3.org/1999/xlink" ext-link-type="gen" xlink:href="PV430714" xlink:type="simple">PV430714</ext-link>
                </td><td rowspan="1" colspan="1">5</td><td rowspan="1" colspan="1">Moscow Area, Russia</td><td rowspan="1" colspan="1">dg_ctd_folmer_F / simoR</td><td rowspan="1" colspan="1">parthenogenetic female</td><td rowspan="1" colspan="1">original</td></tr><tr><td rowspan="1" colspan="1"><italic><tp:taxon-name><tp:taxon-name-part taxon-name-part-type="genus" reg="Lathonura">L.</tp:taxon-name-part><tp:taxon-name-part taxon-name-part-type="species" reg="rectirostris">rectirostris</tp:taxon-name-part></tp:taxon-name></italic> (O.F. Müller, 1785) s. str.</td><td rowspan="1" colspan="1" style="color: #396ba6">
                  <ext-link xmlns:xlink="http://www.w3.org/1999/xlink" ext-link-type="gen" xlink:href="PV430715" xlink:type="simple">PV430715</ext-link>
                </td><td rowspan="1" colspan="1">5</td><td rowspan="1" colspan="1">Moscow Area, Russia</td><td rowspan="1" colspan="1">dg_ctd_folmer_F / HCO2198</td><td rowspan="1" colspan="1">parthenogenetic female</td><td rowspan="1" colspan="1">original</td></tr><tr><td rowspan="1" colspan="1"><italic><tp:taxon-name><tp:taxon-name-part taxon-name-part-type="genus" reg="Lathonura">L.</tp:taxon-name-part><tp:taxon-name-part taxon-name-part-type="species" reg="rectirostris">rectirostris</tp:taxon-name-part></tp:taxon-name></italic> (O.F. Müller, 1785) s. str.</td><td rowspan="1" colspan="1" style="color: #396ba6">
                  <ext-link xmlns:xlink="http://www.w3.org/1999/xlink" ext-link-type="gen" xlink:href="PV430705" xlink:type="simple">PV430705</ext-link>
                </td><td rowspan="1" colspan="1">8</td><td rowspan="1" colspan="1">Kostroma Area, Russia</td><td rowspan="1" colspan="1">dg_ctd_folmer_F / HCO2198</td><td rowspan="1" colspan="1">parthenogenetic female</td><td rowspan="1" colspan="1">original</td></tr><tr><td rowspan="1" colspan="1"><italic><tp:taxon-name><tp:taxon-name-part taxon-name-part-type="genus" reg="Lathonura">L.</tp:taxon-name-part><tp:taxon-name-part taxon-name-part-type="species" reg="rectirostris">rectirostris</tp:taxon-name-part></tp:taxon-name></italic> (O.F. Müller, 1785) s. str.</td><td rowspan="1" colspan="1" style="color: #396ba6">
                  <ext-link xmlns:xlink="http://www.w3.org/1999/xlink" ext-link-type="gen" xlink:href="PV430706" xlink:type="simple">PV430706</ext-link>
                </td><td rowspan="1" colspan="1">9</td><td rowspan="1" colspan="1">Kostroma Area, Russia</td><td rowspan="1" colspan="1">dg_ctd_folmer_F / HCO2198</td><td rowspan="1" colspan="1">parthenogenetic female</td><td rowspan="1" colspan="1">original</td></tr><tr><td rowspan="1" colspan="1"><italic><tp:taxon-name><tp:taxon-name-part taxon-name-part-type="genus" reg="Lathonura">L.</tp:taxon-name-part><tp:taxon-name-part taxon-name-part-type="species" reg="rectirostris">rectirostris</tp:taxon-name-part></tp:taxon-name></italic> (O.F. Müller, 1785) s. str.</td><td rowspan="1" colspan="1" style="color: #396ba6">
                  <ext-link xmlns:xlink="http://www.w3.org/1999/xlink" ext-link-type="gen" xlink:href="PV430708" xlink:type="simple">PV430708</ext-link>
                </td><td rowspan="1" colspan="1">11</td><td rowspan="1" colspan="1">Nizhny Novgorod Area, Russia</td><td rowspan="1" colspan="1">dg_ctd_folmer_F / simoR</td><td rowspan="1" colspan="1">parthenogenetic female</td><td rowspan="1" colspan="1">original</td></tr><tr><td rowspan="1" colspan="1"><italic><tp:taxon-name><tp:taxon-name-part taxon-name-part-type="genus" reg="Lathonura">L.</tp:taxon-name-part><tp:taxon-name-part taxon-name-part-type="species" reg="rectirostris">rectirostris</tp:taxon-name-part></tp:taxon-name></italic> (O.F. Müller, 1785) s. str.</td><td rowspan="1" colspan="1" style="color: #396ba6">
                  <ext-link xmlns:xlink="http://www.w3.org/1999/xlink" ext-link-type="gen" xlink:href="PV430709" xlink:type="simple">PV430709</ext-link>
                </td><td rowspan="1" colspan="1">11</td><td rowspan="1" colspan="1">Nizhny Novgorod Area, Russia</td><td rowspan="1" colspan="1">dg_ctd_folmer_F / simoR</td><td rowspan="1" colspan="1">parthenogenetic female</td><td rowspan="1" colspan="1">original</td></tr><tr><td rowspan="1" colspan="1"><italic><tp:taxon-name><tp:taxon-name-part taxon-name-part-type="genus" reg="Lathonura">L.</tp:taxon-name-part><tp:taxon-name-part taxon-name-part-type="species" reg="rectirostris">rectirostris</tp:taxon-name-part></tp:taxon-name></italic> (O.F. Müller, 1785) s. str.</td><td rowspan="1" colspan="1" style="color: #396ba6">
                  <ext-link xmlns:xlink="http://www.w3.org/1999/xlink" ext-link-type="gen" xlink:href="PV430718" xlink:type="simple">PV430718</ext-link>
                </td><td rowspan="1" colspan="1">12</td><td rowspan="1" colspan="1">Penza Area, Russia</td><td rowspan="1" colspan="1">dg_ctd_folmer_F / simoR</td><td rowspan="1" colspan="1">parthenogenetic female</td><td rowspan="1" colspan="1">original</td></tr><tr><td rowspan="1" colspan="1"><italic><tp:taxon-name><tp:taxon-name-part taxon-name-part-type="genus" reg="Lathonura">L.</tp:taxon-name-part><tp:taxon-name-part taxon-name-part-type="species" reg="rectirostris">rectirostris</tp:taxon-name-part></tp:taxon-name></italic> (O.F. Müller, 1785) s. str.</td><td rowspan="1" colspan="1" style="color: #396ba6">
                  <ext-link xmlns:xlink="http://www.w3.org/1999/xlink" ext-link-type="gen" xlink:href="PV430717" xlink:type="simple">PV430717</ext-link>
                </td><td rowspan="1" colspan="1">12</td><td rowspan="1" colspan="1">Penza Area, Russia</td><td rowspan="1" colspan="1">dg_ctd_folmer_F / simoR</td><td rowspan="1" colspan="1">parthenogenetic female</td><td rowspan="1" colspan="1">original</td></tr><tr><td rowspan="1" colspan="1"><italic><tp:taxon-name><tp:taxon-name-part taxon-name-part-type="genus" reg="Lathonura">L.</tp:taxon-name-part><tp:taxon-name-part taxon-name-part-type="species" reg="rectirostris">rectirostris</tp:taxon-name-part></tp:taxon-name></italic> (O.F. Müller, 1785) s. str.</td><td rowspan="1" colspan="1" style="color: #396ba6">
                  <ext-link xmlns:xlink="http://www.w3.org/1999/xlink" ext-link-type="gen" xlink:href="PV430719" xlink:type="simple">PV430719</ext-link>
                </td><td rowspan="1" colspan="1">15</td><td rowspan="1" colspan="1">Chelyabinsk Area, Russia</td><td rowspan="1" colspan="1">dg_ctd_folmer_F / simoR</td><td rowspan="1" colspan="1">parthenogenetic female</td><td rowspan="1" colspan="1">original</td></tr><tr><td rowspan="1" colspan="1"><italic><tp:taxon-name><tp:taxon-name-part taxon-name-part-type="genus" reg="Lathonura">L.</tp:taxon-name-part><tp:taxon-name-part taxon-name-part-type="species" reg="rectirostris">rectirostris</tp:taxon-name-part></tp:taxon-name></italic> (O.F. Müller, 1785) s. str.</td><td rowspan="1" colspan="1" style="color: #396ba6">
                  <ext-link xmlns:xlink="http://www.w3.org/1999/xlink" ext-link-type="gen" xlink:href="PV430720" xlink:type="simple">PV430720</ext-link>
                </td><td rowspan="1" colspan="1">16</td><td rowspan="1" colspan="1">Tomsk Area, Russia</td><td rowspan="1" colspan="1">dg_ctd_folmer_F / simoR</td><td rowspan="1" colspan="1">parthenogenetic female</td><td rowspan="1" colspan="1">original</td></tr><tr><td rowspan="1" colspan="1"><italic><tp:taxon-name><tp:taxon-name-part taxon-name-part-type="genus" reg="Lathonura">L.</tp:taxon-name-part><tp:taxon-name-part taxon-name-part-type="species" reg="rectirostris">rectirostris</tp:taxon-name-part></tp:taxon-name></italic> (O.F. Müller, 1785) s. l.</td><td rowspan="1" colspan="1" style="color: #396ba6">
                  <ext-link xmlns:xlink="http://www.w3.org/1999/xlink" ext-link-type="gen" xlink:href="JN233938.1" xlink:type="simple">JN233938.1</ext-link>
                </td><td rowspan="1" colspan="1">21</td><td rowspan="1" colspan="1">Manitoba, Canada</td><td rowspan="1" colspan="1">-</td><td rowspan="1" colspan="1">parthenogenetic female</td><td rowspan="1" colspan="1">
                  <xref ref-type="bibr" rid="B51">Jeffery et al. (2011)</xref>
                </td></tr><tr><td rowspan="1" colspan="1"><italic><tp:taxon-name><tp:taxon-name-part taxon-name-part-type="genus" reg="Lathonura">L.</tp:taxon-name-part><tp:taxon-name-part taxon-name-part-type="species" reg="rectirostris">rectirostris</tp:taxon-name-part></tp:taxon-name></italic> (O.F. Müller, 1785) s. l.</td><td rowspan="1" colspan="1" style="color: #396ba6">
                  <ext-link xmlns:xlink="http://www.w3.org/1999/xlink" ext-link-type="gen" xlink:href="JN233939.1" xlink:type="simple">JN233939.1</ext-link>
                </td><td rowspan="1" colspan="1">21</td><td rowspan="1" colspan="1">Manitoba, Canada</td><td rowspan="1" colspan="1">-</td><td rowspan="1" colspan="1">parthenogenetic female</td><td rowspan="1" colspan="1">
                  <xref ref-type="bibr" rid="B51">Jeffery et al. (2011)</xref>
                </td></tr><tr><td rowspan="1" colspan="1"><italic><tp:taxon-name><tp:taxon-name-part taxon-name-part-type="genus" reg="Lathonura">L.</tp:taxon-name-part><tp:taxon-name-part taxon-name-part-type="species" reg="bekkerae">bekkerae</tp:taxon-name-part></tp:taxon-name></italic> sp. nov.</td><td rowspan="1" colspan="1" style="color: #396ba6">
                  <ext-link xmlns:xlink="http://www.w3.org/1999/xlink" ext-link-type="gen" xlink:href="PV430721" xlink:type="simple">PV430721</ext-link>
                </td><td rowspan="1" colspan="1">26</td><td rowspan="1" colspan="1">Zabaikalsky Krai, Russia</td><td rowspan="1" colspan="1">dg_ctd_folmer_F / simoR</td><td rowspan="1" colspan="1">parthenogenetic female</td><td rowspan="1" colspan="1">original</td></tr><tr><td rowspan="1" colspan="1"><italic><tp:taxon-name><tp:taxon-name-part taxon-name-part-type="genus" reg="Lathonura">L.</tp:taxon-name-part><tp:taxon-name-part taxon-name-part-type="species" reg="bekkerae">bekkerae</tp:taxon-name-part></tp:taxon-name></italic> sp. nov.</td><td rowspan="1" colspan="1" style="color: #396ba6">
                  <ext-link xmlns:xlink="http://www.w3.org/1999/xlink" ext-link-type="gen" xlink:href="PV430703" xlink:type="simple">PV430703</ext-link>
                </td><td rowspan="1" colspan="1">27</td><td rowspan="1" colspan="1">Yakutia, Russia</td><td rowspan="1" colspan="1">dg_ctd_folmer_F / HCO2198</td><td rowspan="1" colspan="1">parthenogenetic female</td><td rowspan="1" colspan="1">original</td></tr><tr><td rowspan="1" colspan="1"><italic><tp:taxon-name><tp:taxon-name-part taxon-name-part-type="genus" reg="Lathonura">L.</tp:taxon-name-part><tp:taxon-name-part taxon-name-part-type="species" reg="bekkerae">bekkerae</tp:taxon-name-part></tp:taxon-name></italic> sp. nov.</td><td rowspan="1" colspan="1" style="color: #396ba6">
                  <ext-link xmlns:xlink="http://www.w3.org/1999/xlink" ext-link-type="gen" xlink:href="PV430704" xlink:type="simple">PV430704</ext-link>
                </td><td rowspan="1" colspan="1">27</td><td rowspan="1" colspan="1">Yakutia, Russia</td><td rowspan="1" colspan="1">dg_ctd_folmer_F / HCO2198</td><td rowspan="1" colspan="1">parthenogenetic female</td><td rowspan="1" colspan="1">original</td></tr><tr><td rowspan="1" colspan="1"><italic><tp:taxon-name><tp:taxon-name-part taxon-name-part-type="genus" reg="Lathonura">L.</tp:taxon-name-part><tp:taxon-name-part taxon-name-part-type="species" reg="bekkerae">bekkerae</tp:taxon-name-part></tp:taxon-name></italic> sp. nov.</td><td rowspan="1" colspan="1" style="color: #396ba6">
                  <ext-link xmlns:xlink="http://www.w3.org/1999/xlink" ext-link-type="gen" xlink:href="PV430722" xlink:type="simple">PV430722</ext-link>
                </td><td rowspan="1" colspan="1">27</td><td rowspan="1" colspan="1">Yakutia, Russia</td><td rowspan="1" colspan="1">dg_ctd_folmer_F / simoR</td><td rowspan="1" colspan="1">parthenogenetic female</td><td rowspan="1" colspan="1">original</td></tr><tr><td rowspan="1" colspan="1"><italic><tp:taxon-name><tp:taxon-name-part taxon-name-part-type="genus" reg="Lathonura">L.</tp:taxon-name-part><tp:taxon-name-part taxon-name-part-type="species" reg="bekkerae">bekkerae</tp:taxon-name-part></tp:taxon-name></italic> sp. nov.</td><td rowspan="1" colspan="1" style="color: #396ba6">
                  <ext-link xmlns:xlink="http://www.w3.org/1999/xlink" ext-link-type="gen" xlink:href="PV430723" xlink:type="simple">PV430723</ext-link>
                </td><td rowspan="1" colspan="1">27</td><td rowspan="1" colspan="1">Yakutia, Russia</td><td rowspan="1" colspan="1">dg_ctd_folmer_F / simoR</td><td rowspan="1" colspan="1">parthenogenetic female</td><td rowspan="1" colspan="1">original</td></tr><tr><td rowspan="1" colspan="1"><italic><tp:taxon-name><tp:taxon-name-part taxon-name-part-type="genus" reg="Lathonura">L.</tp:taxon-name-part><tp:taxon-name-part taxon-name-part-type="species" reg="bekkerae">bekkerae</tp:taxon-name-part></tp:taxon-name></italic> sp. nov.</td><td rowspan="1" colspan="1" style="color: #396ba6">
                  <ext-link xmlns:xlink="http://www.w3.org/1999/xlink" ext-link-type="gen" xlink:href="PV430726" xlink:type="simple">PV430726</ext-link>
                </td><td rowspan="1" colspan="1">27</td><td rowspan="1" colspan="1">Yakutia, Russia</td><td rowspan="1" colspan="1">dg_ctd_folmer_F / simoR</td><td rowspan="1" colspan="1">parthenogenetic female</td><td rowspan="1" colspan="1">original</td></tr><tr><td rowspan="1" colspan="1"><italic><tp:taxon-name><tp:taxon-name-part taxon-name-part-type="genus" reg="Lathonura">L.</tp:taxon-name-part><tp:taxon-name-part taxon-name-part-type="species" reg="bekkerae">bekkerae</tp:taxon-name-part></tp:taxon-name></italic> sp. nov.</td><td rowspan="1" colspan="1" style="color: #396ba6">
                  <ext-link xmlns:xlink="http://www.w3.org/1999/xlink" ext-link-type="gen" xlink:href="PV430727" xlink:type="simple">PV430727</ext-link>
                </td><td rowspan="1" colspan="1">27</td><td rowspan="1" colspan="1">Yakutia, Russia</td><td rowspan="1" colspan="1">dg_ctd_folmer_F / simoR</td><td rowspan="1" colspan="1">parthenogenetic female</td><td rowspan="1" colspan="1">original</td></tr><tr><td rowspan="1" colspan="1"><italic><tp:taxon-name><tp:taxon-name-part taxon-name-part-type="genus" reg="Lathonura">L.</tp:taxon-name-part><tp:taxon-name-part taxon-name-part-type="species" reg="bekkerae">bekkerae</tp:taxon-name-part></tp:taxon-name></italic> sp. nov.</td><td rowspan="1" colspan="1" style="color: #396ba6">
                  <ext-link xmlns:xlink="http://www.w3.org/1999/xlink" ext-link-type="gen" xlink:href="PV430725" xlink:type="simple">PV430725</ext-link>
                </td><td rowspan="1" colspan="1">31</td><td rowspan="1" colspan="1">Kamchatsky Krai, Russia</td><td rowspan="1" colspan="1">dg_ctd_folmer_F / simoR</td><td rowspan="1" colspan="1">parthenogenetic female</td><td rowspan="1" colspan="1">original</td></tr><tr><td rowspan="1" colspan="1"><italic><tp:taxon-name><tp:taxon-name-part taxon-name-part-type="genus" reg="Lathonura">L.</tp:taxon-name-part><tp:taxon-name-part taxon-name-part-type="species" reg="bekkerae">bekkerae</tp:taxon-name-part></tp:taxon-name></italic> sp. nov.</td><td rowspan="1" colspan="1" style="color: #396ba6">
                  <ext-link xmlns:xlink="http://www.w3.org/1999/xlink" ext-link-type="gen" xlink:href="PV430724" xlink:type="simple">PV430724</ext-link>
                </td><td rowspan="1" colspan="1">31</td><td rowspan="1" colspan="1">Kamchatsky Krai, Russia</td><td rowspan="1" colspan="1">dg_ctd_folmer_F / simoR</td><td rowspan="1" colspan="1">parthenogenetic female</td><td rowspan="1" colspan="1">original</td></tr><tr><td rowspan="1" colspan="1"><italic><tp:taxon-name><tp:taxon-name-part taxon-name-part-type="genus" reg="Lathonura">L.</tp:taxon-name-part><tp:taxon-name-part taxon-name-part-type="species" reg="bekkerae">bekkerae</tp:taxon-name-part></tp:taxon-name></italic> sp. nov.</td><td rowspan="1" colspan="1" style="color: #396ba6">
                  <ext-link xmlns:xlink="http://www.w3.org/1999/xlink" ext-link-type="gen" xlink:href="PV430710" xlink:type="simple">PV430710</ext-link>
                </td><td rowspan="1" colspan="1">32</td><td rowspan="1" colspan="1">Kamchatsky Krai, Russia</td><td rowspan="1" colspan="1">dg_ctd_folmer_F / simoR</td><td rowspan="1" colspan="1">parthenogenetic female</td><td rowspan="1" colspan="1">original</td></tr><tr><td rowspan="1" colspan="1"><italic><tp:taxon-name><tp:taxon-name-part taxon-name-part-type="genus" reg="Lathonura">L.</tp:taxon-name-part><tp:taxon-name-part taxon-name-part-type="species" reg="bekkerae">bekkerae</tp:taxon-name-part></tp:taxon-name></italic> sp. nov.</td><td rowspan="1" colspan="1" style="color: #396ba6">
                  <ext-link xmlns:xlink="http://www.w3.org/1999/xlink" ext-link-type="gen" xlink:href="PV430711" xlink:type="simple">PV430711</ext-link>
                </td><td rowspan="1" colspan="1">32</td><td rowspan="1" colspan="1">Kamchatsky Krai, Russia</td><td rowspan="1" colspan="1">dg_ctd_folmer_F / simoR</td><td rowspan="1" colspan="1">parthenogenetic female</td><td rowspan="1" colspan="1">original</td></tr><tr><td rowspan="1" colspan="1"><italic><tp:taxon-name><tp:taxon-name-part taxon-name-part-type="genus" reg="Lathonura">L.</tp:taxon-name-part><tp:taxon-name-part taxon-name-part-type="species" reg="bekkerae">bekkerae</tp:taxon-name-part></tp:taxon-name></italic> sp. nov.</td><td rowspan="1" colspan="1" style="color: #396ba6">
                  <ext-link xmlns:xlink="http://www.w3.org/1999/xlink" ext-link-type="gen" xlink:href="PV430712" xlink:type="simple">PV430712</ext-link>
                </td><td rowspan="1" colspan="1">32</td><td rowspan="1" colspan="1">Kamchatsky Krai, Russia</td><td rowspan="1" colspan="1">dg_ctd_folmer_F / simoR</td><td rowspan="1" colspan="1">parthenogenetic female</td><td rowspan="1" colspan="1">original</td></tr></tbody></table></table-wrap><supplementary-material xmlns:xlink="http://www.w3.org/1999/xlink" id="S5" position="float" orientation="portrait" xlink:type="simple"><object-id content-type="arpha" xlink:type="simple">14B4836F-CAA2-5EBF-A967-7268733C51B6</object-id><label>Supplementary material 5</label><caption><p>Supplementary figure S5</p></caption><statement content-type="dataType"><label>Data type</label><p>tif</p></statement><statement content-type="notes"><label>Explanation note</label><p><italic><tp:taxon-name><tp:taxon-name-part taxon-name-part-type="genus" reg="Lathonura">Lathonura</tp:taxon-name-part><tp:taxon-name-part taxon-name-part-type="species" reg="bekkerae">bekkerae</tp:taxon-name-part></tp:taxon-name></italic> sp. nov., thoracopods of parthenogenetic female from the type locality (Fig. <xref ref-type="fig" rid="F1">1</xref>, loc. 31), scanning electron microscopy. A. Intact thoracic limbs I–V, ventral view; B–F. Thoracic limb I: B. Outer view; C. Ejector hooks in outer view (white arrow shows a reduced ejector hook); D. IDL in anterior view; E. Endites 2 and 3, anterior surface; F. Anterior setae 3’ and 4’; G, H. Thoracic limb II: G. Exopodite in posterior view; H. Scraping setae; I. Gnathobase IV. Abbreviations: e1–3, endites 1–3; ejh, ejector hooks; gnII–IV, gnathobase II–IV; IDL, inner distal lobe of the limb I; ODL, outer distal lobe of the limb I; PI–PV, thoracic limbs I–V. Scale bars: 100 µm (A, B); 10 µm (C); 50 µm (D, E); 20 µm (F–I).</p></statement><media xlink:href="zookeys-1249-147_article-154922__-s005.tif" mimetype="image" mime-subtype="tiff" position="float" orientation="portrait" xlink:type="simple" id="oo_1397539.tif"><uri content-type="original_file" xlink:type="simple">https://binary.pensoft.net/file/1397539</uri></media><permissions><license xlink:type="simple"><license-p>This dataset is made available under the Open Database License (http://opendatacommons.org/licenses/odbl/1.0/). The Open Database License (ODbL) is a license agreement intended to allow users to freely share, modify, and use this Dataset while maintaining this same freedom for others, provided that the original source and author(s) are credited.</license-p></license></permissions><attrib specific-use="authors">Ivan A. Dadykin, Dmitry D. Pereboev</attrib></supplementary-material><supplementary-material xmlns:xlink="http://www.w3.org/1999/xlink" id="S6" position="float" orientation="portrait" xlink:type="simple"><object-id content-type="arpha" xlink:type="simple">A180497C-1389-5E80-ADAC-EB193BE83896</object-id><label>Supplementary material 6</label><caption><p>List of studied localities and specimens</p></caption><statement content-type="dataType"><label>Data type</label><p>xlsx</p></statement><statement content-type="notes"><label>Explanation note</label><p>Locality numbers correspond to the numbers in Fig. <xref ref-type="fig" rid="F1">1</xref>. Asterisk indicates a record obtained from GenBank that was not included in morphological analysis.</p></statement><media xlink:href="zookeys-1249-147_article-154922__-s006.xlsx" mimetype="application" mime-subtype="vnd.openxmlformats-officedocument.spreadsheetml.sheet" position="float" orientation="portrait" xlink:type="simple" id="oo_1397540.xlsx"><uri content-type="original_file" xlink:type="simple">https://binary.pensoft.net/file/1397540</uri></media><permissions><license xlink:type="simple"><license-p>This dataset is made available under the Open Database License (http://opendatacommons.org/licenses/odbl/1.0/). The Open Database License (ODbL) is a license agreement intended to allow users to freely share, modify, and use this Dataset while maintaining this same freedom for others, provided that the original source and author(s) are credited.</license-p></license></permissions><attrib specific-use="authors">Ivan A. Dadykin, Dmitry D. Pereboev</attrib></supplementary-material></tp:treatment-sec><ref-list><ref id="B23"><mixed-citation xmlns:xlink="http://www.w3.org/1999/xlink" xlink:type="simple"><person-group><name name-style="western"><surname>Du</surname><given-names>NS</given-names></name></person-group> (<year>1973</year>) <source><tp:taxon-name><tp:taxon-name-part taxon-name-part-type="infraorder">Cladocera</tp:taxon-name-part></tp:taxon-name> of China.</source><publisher-name>Science Press</publisher-name>, <publisher-loc>Academia Sinica, Peking</publisher-loc>, <size units="page">93 pp</size>. [In Chinese]</mixed-citation></ref><ref id="B114"><mixed-citation xmlns:xlink="http://www.w3.org/1999/xlink" xlink:type="simple"><person-group><name name-style="western"><surname>Smirnov</surname><given-names>NN</given-names></name></person-group> (<year>1992</year>) <source>The <tp:taxon-name><tp:taxon-name-part taxon-name-part-type="family">Macrothricidae</tp:taxon-name-part></tp:taxon-name> of the world. Guides to the identification of the microivertebrates of the Continental Waters of the world, vol. 1.</source><publisher-name>SPB Academic Publishing</publisher-name>, <publisher-loc>The Hague</publisher-loc>, <size units="page">143 pp</size>.</mixed-citation></ref><ref id="B21"><mixed-citation xmlns:xlink="http://www.w3.org/1999/xlink" xlink:type="simple"><person-group><name name-style="western"><surname>Dadykin</surname><given-names>IA</given-names></name><name name-style="western"><surname>Ivanova</surname><given-names>MO</given-names></name><name name-style="western"><surname>Volkova</surname><given-names>PA</given-names></name><name name-style="western"><surname>Novichkova</surname><given-names>AA</given-names></name><name name-style="western"><surname>Chertoprud</surname><given-names>ES</given-names></name></person-group> (<year>2025</year>) <article-title>Filling the gaps: Diversity of the freshwater microcrustaceans of Karaginsky Island (Kamchatka, Northwest Pacific).</article-title><source>Limnology</source><volume>26</volume>(<issue>1</issue>): <fpage>195</fpage>–<lpage>210</lpage>. <ext-link xlink:href="10.1007/s10201-024-00770-9" ext-link-type="doi" xlink:type="simple">https://doi.org/10.1007/s10201-024-00770-9</ext-link></mixed-citation></ref><ref id="B20"><mixed-citation xmlns:xlink="http://www.w3.org/1999/xlink" xlink:type="simple"><person-group><name name-style="western"><surname>Cosmovici</surname><given-names>LC</given-names></name></person-group> (<year>1901</year>) Contribution à l’étude de la faune de la Romanie. Annales scientifiques de l’Université de Jassy. Dacia, Jassy, 1–6. [In French]</mixed-citation></ref><ref id="B82"><mixed-citation xmlns:xlink="http://www.w3.org/1999/xlink" xlink:type="simple"><person-group><name name-style="western"><surname>Mahoon</surname><given-names>MS</given-names></name><name name-style="western"><surname>Sabjr</surname><given-names>N</given-names></name></person-group> (<year>1985</year>) <article-title>Taxonomic studies in <tp:taxon-name><tp:taxon-name-part taxon-name-part-type="infraorder">Cladocera</tp:taxon-name-part></tp:taxon-name>.</article-title><source>Biologia</source><volume>31</volume>(<issue>2</issue>): <fpage>191</fpage>–<lpage>200</lpage>.</mixed-citation></ref><ref id="B6"><mixed-citation xmlns:xlink="http://www.w3.org/1999/xlink" xlink:type="simple"><person-group><name name-style="western"><surname>Bekker</surname><given-names>EI</given-names></name><name name-style="western"><surname>Kotov</surname><given-names>AA</given-names></name><name name-style="western"><surname>Taylor</surname><given-names>DJ</given-names></name></person-group> (<year>2012</year>) <article-title>A revision of the subgenus <tp:taxon-name><tp:taxon-name-part taxon-name-part-type="genus">Eurycercus</tp:taxon-name-part> (<tp:taxon-name-part taxon-name-part-type="subgenus">Eurycercus</tp:taxon-name-part>)</tp:taxon-name> Baird, 1843 emend. nov. (<tp:taxon-name><tp:taxon-name-part taxon-name-part-type="infraorder">Cladocera</tp:taxon-name-part></tp:taxon-name>: <tp:taxon-name><tp:taxon-name-part taxon-name-part-type="family">Eurycercidae</tp:taxon-name-part></tp:taxon-name>) in the Holarctic with the description of a new species from Alaska.</article-title><source>Zootaxa</source><volume>3206</volume>(<issue>1</issue>): <fpage>1</fpage>–<lpage>40</lpage>. <ext-link xlink:href="10.11646/zootaxa.3206.1.1" ext-link-type="doi" xlink:type="simple">https://doi.org/10.11646/zootaxa.3206.1.1</ext-link></mixed-citation></ref><ref id="B7"><mixed-citation xmlns:xlink="http://www.w3.org/1999/xlink" xlink:type="simple"><person-group><name name-style="western"><surname>Bekker</surname><given-names>EI</given-names></name><name name-style="western"><surname>Karabanov</surname><given-names>DP</given-names></name><name name-style="western"><surname>Galimov</surname><given-names>YR</given-names></name><name name-style="western"><surname>Kotov</surname><given-names>AA</given-names></name></person-group> (<year>2016</year>) DNA barcoding reveals high cryptic diversity in the North Eurasian <italic><tp:taxon-name><tp:taxon-name-part taxon-name-part-type="genus">Moina</tp:taxon-name-part></tp:taxon-name></italic> species (<tp:taxon-name><tp:taxon-name-part taxon-name-part-type="subphylum">Crustacea</tp:taxon-name-part></tp:taxon-name>: <tp:taxon-name><tp:taxon-name-part taxon-name-part-type="infraorder">Cladocera</tp:taxon-name-part></tp:taxon-name>). PLOS ONE 11(8): e0161737. <ext-link xlink:href="10.1371/journal.pone.0161737" ext-link-type="doi" xlink:type="simple">https://doi.org/10.1371/journal.pone.0161737</ext-link></mixed-citation></ref><ref id="B8"><mixed-citation xmlns:xlink="http://www.w3.org/1999/xlink" xlink:type="simple"><person-group><name name-style="western"><surname>Bekker</surname><given-names>EI</given-names></name><name name-style="western"><surname>Karabanov</surname><given-names>DP</given-names></name><name name-style="western"><surname>Galimov</surname><given-names>YR</given-names></name><name name-style="western"><surname>Haag</surname><given-names>CR</given-names></name><name name-style="western"><surname>Neretina</surname><given-names>TV</given-names></name><name name-style="western"><surname>Kotov</surname><given-names>AA</given-names></name></person-group> (<year>2018</year>) Phylogeography of <italic><tp:taxon-name><tp:taxon-name-part taxon-name-part-type="genus">Daphnia</tp:taxon-name-part><tp:taxon-name-part taxon-name-part-type="species">magna</tp:taxon-name-part></tp:taxon-name></italic> Straus (<tp:taxon-name><tp:taxon-name-part taxon-name-part-type="subphylum">Crustacea</tp:taxon-name-part></tp:taxon-name>: <tp:taxon-name><tp:taxon-name-part taxon-name-part-type="infraorder">Cladocera</tp:taxon-name-part></tp:taxon-name>) in Northern Eurasia: evidence for a deep longitudinal split between mitochondrial lineages. PLOS ONE 13(3): e0194045. <ext-link xlink:href="10.1371/journal.pone.0194045" ext-link-type="doi" xlink:type="simple">https://doi.org/10.1371/journal.pone.0194045</ext-link></mixed-citation></ref><ref id="B121"><mixed-citation xmlns:xlink="http://www.w3.org/1999/xlink" xlink:type="simple"><person-group><name name-style="western"><surname>Streletskaya</surname><given-names>EA</given-names></name></person-group> (<year>1975</year>) <article-title>List of <tp:taxon-name><tp:taxon-name-part taxon-name-part-type="phylum">Rotifera</tp:taxon-name-part></tp:taxon-name>, <tp:taxon-name><tp:taxon-name-part taxon-name-part-type="infraorder">Cladocera</tp:taxon-name-part></tp:taxon-name> and <tp:taxon-name><tp:taxon-name-part taxon-name-part-type="subclass">Copepoda</tp:taxon-name-part></tp:taxon-name> of the Kolyma and Anadyr rivers basins.</article-title> In: <person-group><name name-style="western"><surname>Kontrimavichus</surname><given-names>VL</given-names></name></person-group> (<role>Ed.</role>) <issue-title>Hydrobiological studies of inland water bodies of the North-East USSR.</issue-title><source>Dalnevostochnii Nauchnii Tsentr AS SSSR, Vladivostok</source>, <fpage>32</fpage>–<lpage>59</lpage>. [In Russian]</mixed-citation></ref><ref id="B122"><mixed-citation xmlns:xlink="http://www.w3.org/1999/xlink" xlink:type="simple"><person-group><name name-style="western"><surname>Streletskaya</surname><given-names>EA</given-names></name></person-group> (<year>2010</year>) <article-title>Review of the fauna of Rotatoria, <tp:taxon-name><tp:taxon-name-part taxon-name-part-type="infraorder">Cladocera</tp:taxon-name-part></tp:taxon-name>, and <tp:taxon-name><tp:taxon-name-part taxon-name-part-type="subclass">Copepoda</tp:taxon-name-part></tp:taxon-name> of the basin of the Anadyr’ River.</article-title><source>Contemporary Problems of Ecology</source><volume>3</volume>(<issue>4</issue>): <fpage>469</fpage>–<lpage>480</lpage>. <ext-link xlink:href="10.1134/S1995425510040119" ext-link-type="doi" xlink:type="simple">https://doi.org/10.1134/S1995425510040119</ext-link></mixed-citation></ref><ref id="B69"><mixed-citation xmlns:xlink="http://www.w3.org/1999/xlink" xlink:type="simple"><person-group><name name-style="western"><surname>Kotov</surname><given-names>AA</given-names></name><name name-style="western"><surname>Korovchinsky</surname><given-names>NM</given-names></name><name name-style="western"><surname>Sinev</surname><given-names>AY</given-names></name><name name-style="western"><surname>Smirnov</surname><given-names>NN</given-names></name></person-group> (<year>2011</year>) <article-title><tp:taxon-name><tp:taxon-name-part taxon-name-part-type="infraorder">Cladocera</tp:taxon-name-part></tp:taxon-name> (<tp:taxon-name><tp:taxon-name-part taxon-name-part-type="subphylum">Crustacea</tp:taxon-name-part></tp:taxon-name>, <tp:taxon-name><tp:taxon-name-part taxon-name-part-type="class">Branchiopoda</tp:taxon-name-part></tp:taxon-name>) of the Zeya basin (Amurskaya Area, Russian Federation). 3. Systematic-faunistic and zoogeographic analysis.</article-title><source>Zoologicheskiy Jurnal [Zoological Journal]</source><volume>90</volume>: <fpage>402</fpage>–<lpage>411</lpage>. [In Russian]</mixed-citation></ref><ref id="B53"><mixed-citation xmlns:xlink="http://www.w3.org/1999/xlink" xlink:type="simple"><person-group><name name-style="western"><surname>Ji</surname><given-names>GH</given-names></name><name name-style="western"><surname>Xiang</surname><given-names>XF</given-names></name><name name-style="western"><surname>Chen</surname><given-names>SZ</given-names></name><name name-style="western"><surname>Yu</surname><given-names>GL</given-names></name><name name-style="western"><surname>Kotov</surname><given-names>AA</given-names></name><name name-style="western"><surname>Dumont</surname><given-names>HJ</given-names></name></person-group> (<year>2015</year>) <article-title>Annotated Checklist of Chinese <tp:taxon-name><tp:taxon-name-part taxon-name-part-type="infraorder">Cladocera</tp:taxon-name-part></tp:taxon-name> (<tp:taxon-name><tp:taxon-name-part taxon-name-part-type="subphylum">Crustacea</tp:taxon-name-part></tp:taxon-name>: <tp:taxon-name><tp:taxon-name-part taxon-name-part-type="class">Branchiopoda</tp:taxon-name-part></tp:taxon-name>). Part II. Order <tp:taxon-name><tp:taxon-name-part taxon-name-part-type="order">Anomopoda</tp:taxon-name-part></tp:taxon-name> (families <tp:taxon-name><tp:taxon-name-part taxon-name-part-type="family">Macrotrichidae</tp:taxon-name-part></tp:taxon-name>, <tp:taxon-name><tp:taxon-name-part taxon-name-part-type="family">Eurycercidae</tp:taxon-name-part></tp:taxon-name> and <tp:taxon-name><tp:taxon-name-part taxon-name-part-type="family">Chydoridae</tp:taxon-name-part></tp:taxon-name>).</article-title><source>Zootaxa</source><volume>4044</volume>(<issue>2</issue>): <fpage>241</fpage>–<lpage>269</lpage>. <ext-link xlink:href="10.11646/zootaxa.4044.2.4" ext-link-type="doi" xlink:type="simple">https://doi.org/10.11646/zootaxa.4044.2.4</ext-link></mixed-citation></ref><ref id="B52"><mixed-citation xmlns:xlink="http://www.w3.org/1999/xlink" xlink:type="simple"><person-group><name name-style="western"><surname>Jeong</surname><given-names>HG</given-names></name><name name-style="western"><surname>Kotov</surname><given-names>AA</given-names></name><name name-style="western"><surname>Lee</surname><given-names>W</given-names></name></person-group> (<year>2014</year>) <article-title>Checklist of the freshwater <tp:taxon-name><tp:taxon-name-part taxon-name-part-type="infraorder">Cladocera</tp:taxon-name-part></tp:taxon-name> (<tp:taxon-name><tp:taxon-name-part taxon-name-part-type="subphylum">Crustacea</tp:taxon-name-part></tp:taxon-name>: <tp:taxon-name><tp:taxon-name-part taxon-name-part-type="class">Branchiopoda</tp:taxon-name-part></tp:taxon-name>) of South Korea.</article-title><source>Proceedings of the Biological Society of Washington</source><volume>127</volume>(<issue>1</issue>): <fpage>216</fpage>–<lpage>228</lpage>. <ext-link xlink:href="10.2988/0006-324X-127.1.216" ext-link-type="doi" xlink:type="simple">https://doi.org/10.2988/0006-324X-127.1.216</ext-link></mixed-citation></ref><ref id="B126"><mixed-citation xmlns:xlink="http://www.w3.org/1999/xlink" xlink:type="simple"><person-group><name name-style="western"><surname>Uéno</surname><given-names>M</given-names></name></person-group> (<year>1927</year>) <article-title>The freshwater <tp:taxon-name><tp:taxon-name-part taxon-name-part-type="class">Branchiopoda</tp:taxon-name-part></tp:taxon-name> of Japan I.</article-title><source>Memoirs of the College of Science, Kyoto Imperial University, Series B</source><volume>2</volume>(<issue>5</issue>): <fpage>259</fpage>–<lpage>311</lpage>.</mixed-citation></ref></ref-list></tp:taxon-treatment>
