# Supplementary material for: ﻿Revision of Lathonurarectirostris (O.F. Müller, 1785) (Anomopoda, Macrothricidae) leads to translocation of East Asian populations to a separate species, Lathonurabekkerae sp. nov
Source: Zookeys. 2025 Aug 19;1249:147–92. doi: 10.3897/zookeys.1249.154922 (PMC12381582; doi:10.3897/zookeys.1249.154922)
Supplement: Supplementary material 6 — List of studied localities and specimens [file zookeys-1249-147_article-154922__-s006.xlsx]

## Sheet: Table 1
Locality	Species	Collection number	Studied specimens	Locality	Region and country	Latitude	Longitude	Collection date
1	Lathonura rectirostris (O.F. Müller, 1785) s. str.	IEE AAK 2024–132	4 ephippial females, 3 males	Lake Randsfjorden near Etna River mouth	Innlandet, Norway	60°47.70' N	10°8.02' E	7 Oct 2015
2	L. rectirostris (O.F. Müller, 1785) s. str.	IEE AAK M–3383	10 parthenogenetic females, 4 ephippial females, 4 males	Lake Randsfjorden near Akkerselva River mouth	Innlandet, Norway	60°31.77' N	10°17.67' E	7 Oct 2015
3	L. rectirostris (O.F. Müller, 1785) s. str.	IEE AAK M–5921	2 parthenogenetic females	small roadside lake with rocky sediment in Teriberka village	Murmansk Area, Russia	69°11.80' N	35°7.31' E	4 Aug 2020
4	L. rectirostris (O.F. Müller, 1785) s. str.	IEE AAK M–2182	1 parthenogenetic female	creek backwaters in Rivitsky village	Tver Area, Russia	57°36.55' N	35°54.84' E	4 Sep 2011
5	L. rectirostris (O.F. Müller, 1785) s. str.	IEE AAK M–3489	5 parthenogenetic females	Lake Glubokoe, vegetated zone with Nymphaea leaves	Moscow Area, Russia	55°45.11' N	36°30.65' E	16 Aug 2016
6	L. rectirostris (O.F. Müller, 1785) s. str.	IEE AAK M–8490	2 parthenogenetic females	pond Sterlyazhiy in the Lomonosov MSU biological station	Moscow Area, Russia	55°41.93' N	36°43.83' E	7 Oct 2023
7	L. rectirostris (O.F. Müller, 1785) s. str.	IEE AAK M–0430	1 parthenogenetic female	vegetated lake with Stratioides near Murmino village	Ryazan Area, Russia	54°34.95' N	40°3.19' E	15 July 2007
8	L. rectirostris (O.F. Müller, 1785) s. str.	IEE AAK M–6797	1 parthenogenetic female	small vegetated pond in Unzha River valley	Kostroma Area, Russia	58°10.15' N	44°30.57' E	5 Sep 2020
9	L. rectirostris (O.F. Müller, 1785) s. str.	IEE AAK M–6787	1 parthenogenetic female	small vegetated pond in Unzha River valley	Kostroma Area, Russia	58°11.3' N	44°33.24' E	5 Sep 2020
10	L. rectirostris (O.F. Müller, 1785) s. str.	IEE AAK M–4471	2 parthenogenetic females	Gnilichka River, vegetated shoreline with Ceratophyllum	Nizhny Novgorod Area, Russia	56°12.69' N	43°45.13' E	19 Sep 2018
11	L. rectirostris (O.F. Müller, 1785) s. str.	IEE AAK M–4479	5 parthenogenetic females	vegetated pond with Stratioides at Gnilichka River	Nizhny Novgorod Area, Russia	56°12.32' N	43°45.41' E	19 Sep 2018
12	L. rectirostris (O.F. Müller, 1785) s. str.	IEE AAK M–1808	2 parthenogenetic females	vegetated oxbow lake	Penza Area, Russia	53°14.04' N	45°5.28' E	5 May 2010
13	L. rectirostris (O.F. Müller, 1785) s. str.	IEE AAK M–0953	2 parthenogenetic females	a small lake with Stratiotes in the vicinity of Penza	Penza Area, Russia	53°10.36' N	45°4.46' E	5 May 2009
14	L. rectirostris (O.F. Müller, 1785) s. str.	IEE AAK M–0325	3 parthenogenetic females	a big creek on River Atlian	Chelyabinsk Area, Russia	55°0.68' N	59°54.48' E	8 Aug 2006
15	L. rectirostris (O.F. Müller, 1785) s. str.	IEE AAK M–0324	2 parthenogenetic females	Lake Pestchanoe, Tobol River valley	Chelyabinsk Area, Russia	54°59.46' N	59°50.38' E	8 Aug 2006
16	L. rectirostris (O.F. Müller, 1785) s. str.	IEE AAK M–0129	2 parthenogenetic females	a lake on right bank of Tom' River	Tomsk Area, Russia	56°43.33' N	84°41.52' E	16 July 2005
17	L. rectirostris (O.F. Müller, 1785) s. str.	IEE AAK M–0135	2 parthenogenetic females	an oxbow lake near Melnikovo	Tomsk Area, Russia	56°32.63' N	84°9.48' E	20 July 2005
18	L. rectirostris (O.F. Müller, 1785) s. str.	IEE AAK 2008–082	2 parthenogenetic females	Lake Uhegiin Gol near Tes	Uvs Aimag, Mongolia	50°29.67' N	93°36.02' E	30 Aug 2006
19	L. rectirostris (O.F. Müller, 1785) s. l.	IEE AAK 2005–236	1 parthenogenetic female	Bowdish Reservoir	Rhode Island, U.S.A.	41°55.45' N	72°13.04' W	14 June 2004
20	L. rectirostris (O.F. Müller, 1785) s. l.	IEE AAK 2006–165	2 parthenogenetic females	Sunapee Lake	New Hampshire, U.S.A.	43°22.54' N	73°55.80' W	24 June 2004
21	L. rectirostris (O.F. Müller, 1785) s. l. *	–	–	fen pond 2, Twin Lakes Road fen, Churchill	Manitoba, Canada	58°42.54' N	94°9.66' W	14 July 2008
22	Lathonura bekkerae sp. nov.	IEE AAK M–2146	2 parthenogenetic females	oxbow lake in Severtsov IEE biological station "Mirnoe"	Krasnoyarsky Krai, Russia	62°21.24' N	89°2.49' E	17 July 2011
23	L. bekkerae sp. nov.	IEE AAK M–5109	1 parthenogenetic female	Iret' River near Bazhei village	Irkutsk Area, Russia	52°58.28' N	102°38.81' E	18 Aug 2019
24	L. bekkerae sp. nov.	IEE AAK M–5172	1 parthenogenetic female	Bolshoi Kanal River in Angarsk	Irkutsk Area, Russia	52°29.06' N	103°57.22' E	18 Aug 2019
25	L. bekkerae sp. nov.	IEE AAK M–8189	3 parthenogenetic females	small vegetated lake at Lake Baikal shoreline	Irkutsk Area, Russia	52°1.64' N	105°24.76' E	16 Aug 2023
26	L. bekkerae sp. nov.	IEE AAK M–5000	4 parthenogenetic females	Shilka River backwater near Chasovinka village	Zabaikalsky Krai, Russia	53°29.20' N	120°3.04' E	24 Aug 2018
27	L. bekkerae sp. nov.	IEE AAK M–7136	10 parthenogenetic females, 1 ephippial female	roadside puddle near Maragas village	Yakutia, Russia	62°12.28' N	127°44.84' E	19 June 2022
28	L. bekkerae sp. nov.	IEE AAK M–2292	5 parthenogenetic females	lake in Yakutsk	Yakutia, Russia	62°1.11' N	129°45.42' E	5 Sep 2011
29	L. bekkerae sp. nov.	IEE AAK M–2315	1 parthenogenetic female	lake in Tuluna village	Yakutia, Russia	62°48.36' N	131°4.50' E	10 Sep 2011
30	L. bekkerae sp. nov.	IEE AAK M–6502	1 parthenogenetic female	Lake Dukga in Snezhny village	Magadan Area, Russia	59°44.37' N	150°51.36' E	12 June 2016
31	L. bekkerae sp. nov.	IEE AAK M–5887	15 parthenogenetic females, 1 male	smal tundra lake in Parapolsky Dol	Kamchatsky Krai, Russia	61°17.58' N	164°42.30' E	5 Sep 2017
32	L. bekkerae sp. nov.	IEE AAK M–5890	6 parthenogenetic females	smal tundra lake in Parapolsky Dol	Kamchatsky Krai, Russia	61°22.62' N	164°44.28' E	5 Sep 2017
33	L. bekkerae sp. nov.	IEE AAK M–7722	2 parthenogenetic females	vegetated ditch in peat lake, Karaginsky Island	Kamchatsky Krai, Russia	58°52.58' N	163°48.55' E	6 Aug 2022
34	L. bekkerae sp. nov.	IEE AAK M–6657	2 parthenogenetic females	tundra lake in Quatrine River basin, Seward Peninsula	Alaska, U.S.A.	65°5.34' N	165°4.63' W	4 Aug 2011
